# Supplementary material for: Exclusive detection of volatile aromatic hydrocarbons using bilayer oxide chemiresistors with catalytic overlayers
Source: Nat Commun. 2023 Jan 25;14:233. doi: 10.1038/s41467-023-35916-3 (PMC9877030; doi:10.1038/s41467-023-35916-3)
Supplement: Supplementary file 2 — Source Data [file 41467_2023_35916_MOESM2_ESM.xlsx]

## Sheet: Figure 2c
Figure 2c
		Rh–SnO2 film (i)			CeO2/Rh–SnO2 film (ii)			SnO2 (#41-1445)			CeO2 (#34-0394)			Rh (#01-1214)
		2θ (deg, CuKα)	Intensitiy (a. u.)		2θ (deg, CuKα)	Intensitiy (a. u.)		2θ (deg, CuKα)	Intensitiy (a. u.)		2θ (deg, CuKα)	Intensitiy (a. u.)		2θ (deg, CuKα)	Intensitiy (a. u.)
		20	566.667		20	990		26.611	100		28.555	100		40.991	100
		20.01	593.333		20.02	1056.67		33.893	75		33.082	30		47.569	20
		20.02	773.333		20.04	1053.33		37.95	21		47.479	52		69.583	20
		20.03	700		20.06	963.333		38.969	4		56.335	42
		20.04	633.333		20.08	953.333		42.635	1		59.087	8
		20.05	566.667		20.1	1076.67		51.781	57		69.402	8
		20.06	626.667		20.12	943.333		54.759	14		76.7	14
		20.07	680		20.14	1013.33		57.82	6		79.07	8
		20.08	666.667		20.16	1013.33		61.872	11
		20.09	646.667		20.18	1070		62.591	1
		20.1	713.333		20.2	1043.33		64.719	12
		20.11	673.333		20.22	1070		65.939	14
		20.12	513.333		20.24	990		69.231	1
		20.13	593.333		20.26	1130		71.278	6
		20.14	606.667		20.28	1036.67		71.773	1
		20.15	733.333		20.3	1056.67		74.452	1
		20.16	586.667		20.32	996.667		78.714	9
		20.17	620		20.34	1076.67
		20.18	573.333		20.36	973.333
		20.19	713.333		20.38	953.333
		20.2	653.333		20.4	1020
		20.21	500		20.42	1060
		20.22	573.333		20.44	950
		20.23	653.333		20.46	1000
		20.24	626.667		20.48	1040
		20.25	706.667		20.5	943.333
		20.26	633.333		20.52	1060
		20.27	573.333		20.54	993.333
		20.28	586.667		20.56	990
		20.29	686.667		20.58	1086.67
		20.3	660		20.6	1006.67
		20.31	693.333		20.62	1036.67
		20.32	593.333		20.64	1073.33
		20.33	633.333		20.66	1013.33
		20.34	573.333		20.68	1116.67
		20.35	780		20.7	1046.67
		20.36	786.667		20.72	1003.33
		20.37	666.667		20.74	1103.33
		20.38	600		20.76	1006.67
		20.39	640		20.78	1060
		20.4	773.333		20.8	1066.67
		20.41	780		20.82	1133.33
		20.42	573.333		20.84	1013.33
		20.43	633.333		20.86	1080
		20.44	646.667		20.88	1073.33
		20.45	680		20.9	1066.67
		20.46	693.333		20.92	1093.33
		20.47	646.667		20.94	1043.33
		20.48	720		20.96	960
		20.49	606.667		20.98	1010
		20.5	553.333		21	963.333
		20.51	620		21.02	1093.33
		20.52	740		21.04	1000
		20.53	760		21.06	1000
		20.54	753.333		21.08	1056.67
		20.55	660		21.1	1100
		20.56	673.333		21.12	1040
		20.57	686.667		21.14	1053.33
		20.58	620		21.16	1013.33
		20.59	660		21.18	1030
		20.6	580		21.2	1036.67
		20.61	733.333		21.22	1010
		20.62	693.333		21.24	1063.33
		20.63	640		21.26	1060
		20.64	693.333		21.28	1040
		20.65	573.333		21.3	1006.67
		20.66	586.667		21.32	986.667
		20.67	586.667		21.34	1040
		20.68	586.667		21.36	1113.33
		20.69	613.333		21.38	1060
		20.7	700		21.4	970
		20.71	773.333		21.42	1010
		20.72	693.333		21.44	1006.67
		20.73	633.333		21.46	1086.67
		20.74	633.333		21.48	1013.33
		20.75	653.333		21.5	1016.67
		20.76	753.333		21.52	1043.33
		20.77	633.333		21.54	930
		20.78	640		21.56	926.667
		20.79	713.333		21.58	1006.67
		20.8	573.333		21.6	1136.67
		20.81	633.333		21.62	956.667
		20.82	586.667		21.64	973.333
		20.83	726.667		21.66	1070
		20.84	593.333		21.68	986.667
		20.85	720		21.7	1033.33
		20.86	686.667		21.72	1033.33
		20.87	700		21.74	1010
		20.88	866.667		21.76	1000
		20.89	673.333		21.78	1050
		20.9	673.333		21.8	1133.33
		20.91	753.333		21.82	990
		20.92	526.667		21.84	906.667
		20.93	620		21.86	1093.33
		20.94	733.333		21.88	1070
		20.95	613.333		21.9	1010
		20.96	693.333		21.92	1036.67
		20.97	700		21.94	1140
		20.98	700		21.96	930
		20.99	653.333		21.98	1013.33
		21	606.667		22	993.333
		21.01	760		22.02	1090
		21.02	653.333		22.04	1100
		21.03	593.333		22.06	1106.67
		21.04	686.667		22.08	980
		21.05	620		22.1	1006.67
		21.06	566.667		22.12	1060
		21.07	666.667		22.14	1136.67
		21.08	666.667		22.16	956.667
		21.09	540		22.18	1046.67
		21.1	733.333		22.2	1083.33
		21.11	633.333		22.22	996.667
		21.12	600		22.24	1080
		21.13	713.333		22.26	1026.67
		21.14	626.667		22.28	1033.33
		21.15	640		22.3	1006.67
		21.16	666.667		22.32	1006.67
		21.17	540		22.34	883.333
		21.18	613.333		22.36	970
		21.19	780		22.38	1080
		21.2	526.667		22.4	1036.67
		21.21	606.667		22.42	923.333
		21.22	666.667		22.44	1070
		21.23	680		22.46	990
		21.24	706.667		22.48	1010
		21.25	640		22.5	990
		21.26	633.333		22.52	1006.67
		21.27	713.333		22.54	980
		21.28	733.333		22.56	963.333
		21.29	600		22.58	1050
		21.3	626.667		22.6	986.667
		21.31	720		22.62	1113.33
		21.32	680		22.64	990
		21.33	613.333		22.66	993.333
		21.34	853.333		22.68	996.667
		21.35	666.667		22.7	903.333
		21.36	660		22.72	1000
		21.37	720		22.74	1080
		21.38	706.667		22.76	1020
		21.39	460		22.78	906.667
		21.4	660		22.8	1036.67
		21.41	566.667		22.82	1043.33
		21.42	626.667		22.84	930
		21.43	653.333		22.86	940
		21.44	633.333		22.88	996.667
		21.45	620		22.9	1036.67
		21.46	620		22.92	1100
		21.47	586.667		22.94	1056.67
		21.48	726.667		22.96	1163.33
		21.49	680		22.98	1113.33
		21.5	633.333		23	1000
		21.51	673.333		23.02	953.333
		21.52	606.667		23.04	1043.33
		21.53	593.333		23.06	1023.33
		21.54	746.667		23.08	943.333
		21.55	666.667		23.1	1060
		21.56	773.333		23.12	1110
		21.57	626.667		23.14	900
		21.58	506.667		23.16	1066.67
		21.59	686.667		23.18	1103.33
		21.6	620		23.2	933.333
		21.61	740		23.22	1016.67
		21.62	580		23.24	970
		21.63	593.333		23.26	1050
		21.64	606.667		23.28	1000
		21.65	693.333		23.3	1000
		21.66	666.667		23.32	843.333
		21.67	540		23.34	1006.67
		21.68	586.667		23.36	1090
		21.69	546.667		23.38	1076.67
		21.7	633.333		23.4	1000
		21.71	640		23.42	1063.33
		21.72	666.667		23.44	950
		21.73	633.333		23.46	806.667
		21.74	633.333		23.48	1083.33
		21.75	653.333		23.5	1093.33
		21.76	753.333		23.52	1100
		21.77	580		23.54	1010
		21.78	700		23.56	1153.33
		21.79	613.333		23.58	1076.67
		21.8	706.667		23.6	963.333
		21.81	646.667		23.62	936.667
		21.82	733.333		23.64	1023.33
		21.83	726.667		23.66	1046.67
		21.84	586.667		23.68	1073.33
		21.85	573.333		23.7	950
		21.86	666.667		23.72	1013.33
		21.87	640		23.74	1090
		21.88	606.667		23.76	970
		21.89	593.333		23.78	986.667
		21.9	726.667		23.8	953.333
		21.91	653.333		23.82	876.667
		21.92	686.667		23.84	936.667
		21.93	753.333		23.86	1050
		21.94	706.667		23.88	900
		21.95	573.333		23.9	860
		21.96	626.667		23.92	1066.67
		21.97	780		23.94	1010
		21.98	706.667		23.96	983.333
		21.99	640		23.98	1086.67
		22	740		24	1010
		22.01	640		24.02	1043.33
		22.02	686.667		24.04	1040
		22.03	746.667		24.06	946.667
		22.04	606.667		24.08	990
		22.05	813.333		24.1	1076.67
		22.06	720		24.12	923.333
		22.07	733.333		24.14	946.667
		22.08	606.667		24.16	970
		22.09	773.333		24.18	1100
		22.1	653.333		24.2	1073.33
		22.11	560		24.22	1046.67
		22.12	653.333		24.24	1033.33
		22.13	660		24.26	1013.33
		22.14	720		24.28	1013.33
		22.15	620		24.3	1093.33
		22.16	600		24.32	1023.33
		22.17	593.333		24.34	986.667
		22.18	766.667		24.36	1020
		22.19	653.333		24.38	1013.33
		22.2	706.667		24.4	1073.33
		22.21	573.333		24.42	900
		22.22	480		24.44	1066.67
		22.23	540		24.46	950
		22.24	666.667		24.48	910
		22.25	620		24.5	1070
		22.26	553.333		24.52	1033.33
		22.27	653.333		24.54	960
		22.28	606.667		24.56	1003.33
		22.29	626.667		24.58	1100
		22.3	640		24.6	1020
		22.31	666.667		24.62	973.333
		22.32	713.333		24.64	960
		22.33	533.333		24.66	1103.33
		22.34	626.667		24.68	990
		22.35	626.667		24.7	1063.33
		22.36	606.667		24.72	900
		22.37	660		24.74	990
		22.38	526.667		24.76	970
		22.39	553.333		24.78	956.667
		22.4	640		24.8	1043.33
		22.41	726.667		24.82	1030
		22.42	653.333		24.84	990
		22.43	546.667		24.86	1016.67
		22.44	713.333		24.88	993.333
		22.45	606.667		24.9	993.333
		22.46	633.333		24.92	1020
		22.47	813.333		24.94	953.333
		22.48	606.667		24.96	1020
		22.49	566.667		24.98	1086.67
		22.5	660		25	1036.67
		22.51	693.333		25.02	1030
		22.52	673.333		25.04	956.667
		22.53	540		25.06	980
		22.54	680		25.08	1060
		22.55	666.667		25.1	970
		22.56	733.333		25.12	1146.67
		22.57	626.667		25.14	1046.67
		22.58	640		25.16	1046.67
		22.59	553.333		25.18	1073.33
		22.6	606.667		25.2	1050
		22.61	700		25.22	1013.33
		22.62	586.667		25.24	1030
		22.63	506.667		25.26	1180
		22.64	753.333		25.28	1030
		22.65	726.667		25.3	1113.33
		22.66	640		25.32	1103.33
		22.67	586.667		25.34	1056.67
		22.68	513.333		25.36	1113.33
		22.69	726.667		25.38	903.333
		22.7	620		25.4	1063.33
		22.71	666.667		25.42	1110
		22.72	566.667		25.44	1053.33
		22.73	533.333		25.46	1013.33
		22.74	506.667		25.48	1066.67
		22.75	593.333		25.5	1063.33
		22.76	560		25.52	1073.33
		22.77	600		25.54	1116.67
		22.78	673.333		25.56	1100
		22.79	586.667		25.58	1050
		22.8	626.667		25.6	1076.67
		22.81	626.667		25.62	1043.33
		22.82	666.667		25.64	1010
		22.83	666.667		25.66	960
		22.84	500		25.68	1093.33
		22.85	613.333		25.7	1100
		22.86	766.667		25.72	1056.67
		22.87	586.667		25.74	1106.67
		22.88	680		25.76	1083.33
		22.89	646.667		25.78	1113.33
		22.9	673.333		25.8	1086.67
		22.91	646.667		25.82	1133.33
		22.92	700		25.84	1080
		22.93	653.333		25.86	1073.33
		22.94	533.333		25.88	1250
		22.95	593.333		25.9	1153.33
		22.96	580		25.92	1090
		22.97	700		25.94	1113.33
		22.98	633.333		25.96	1106.67
		22.99	660		25.98	1160
		23	573.333		26	1150
		23.01	633.333		26.02	1106.67
		23.02	673.333		26.04	1086.67
		23.03	646.667		26.06	1176.67
		23.04	640		26.08	1120
		23.05	633.333		26.1	1136.67
		23.06	673.333		26.12	1020
		23.07	573.333		26.14	1143.33
		23.08	626.667		26.16	1126.67
		23.09	586.667		26.18	1196.67
		23.1	720		26.2	1006.67
		23.11	586.667		26.22	1113.33
		23.12	546.667		26.24	1053.33
		23.13	640		26.26	1123.33
		23.14	686.667		26.28	1120
		23.15	560		26.3	1106.67
		23.16	546.667		26.32	1043.33
		23.17	600		26.34	1203.33
		23.18	540		26.36	1123.33
		23.19	573.333		26.38	1130
		23.2	573.333		26.4	1190
		23.21	586.667		26.42	1176.67
		23.22	580		26.44	1150
		23.23	580		26.46	1186.67
		23.24	553.333		26.48	1113.33
		23.25	646.667		26.5	1130
		23.26	660		26.52	1233.33
		23.27	553.333		26.54	1316.67
		23.28	540		26.56	1083.33
		23.29	486.667		26.58	1166.67
		23.3	473.333		26.6	1213.33
		23.31	640		26.62	1250
		23.32	646.667		26.64	1186.67
		23.33	640		26.66	1266.67
		23.34	640		26.68	1270
		23.35	580		26.7	1330
		23.36	606.667		26.72	1250
		23.37	606.667		26.74	1083.33
		23.38	580		26.76	1206.67
		23.39	540		26.78	1373.33
		23.4	700		26.8	1233.33
		23.41	426.667		26.82	1280
		23.42	700		26.84	1373.33
		23.43	593.333		26.86	1430
		23.44	746.667		26.88	1430
		23.45	613.333		26.9	1336.67
		23.46	520		26.92	1356.67
		23.47	520		26.94	1413.33
		23.48	540		26.96	1310
		23.49	593.333		26.98	1370
		23.5	653.333		27	1463.33
		23.51	706.667		27.02	1370
		23.52	500		27.04	1430
		23.53	640		27.06	1440
		23.54	613.333		27.08	1450
		23.55	573.333		27.1	1410
		23.56	613.333		27.12	1556.67
		23.57	533.333		27.14	1433.33
		23.58	533.333		27.16	1550
		23.59	580		27.18	1506.67
		23.6	546.667		27.2	1610
		23.61	640		27.22	1566.67
		23.62	640		27.24	1630
		23.63	540		27.26	1503.33
		23.64	593.333		27.28	1623.33
		23.65	606.667		27.3	1760
		23.66	606.667		27.32	1823.33
		23.67	613.333		27.34	1680
		23.68	533.333		27.36	1893.33
		23.69	540		27.38	1763.33
		23.7	500		27.4	1920
		23.71	500		27.42	1900
		23.72	553.333		27.44	1886.67
		23.73	740		27.46	1870
		23.74	500		27.48	1933.33
		23.75	553.333		27.5	1973.33
		23.76	593.333		27.52	2100
		23.77	540		27.54	2103.33
		23.78	633.333		27.56	2126.67
		23.79	560		27.58	2350
		23.8	533.333		27.6	2260
		23.81	493.333		27.62	2343.33
		23.82	686.667		27.64	2416.67
		23.83	626.667		27.66	2303.33
		23.84	606.667		27.68	2410
		23.85	586.667		27.7	2376.67
		23.86	606.667		27.72	2696.67
		23.87	620		27.74	2683.33
		23.88	666.667		27.76	2826.67
		23.89	533.333		27.78	2986.67
		23.9	653.333		27.8	2970
		23.91	620		27.82	2946.67
		23.92	520		27.84	3330
		23.93	653.333		27.86	3190
		23.94	620		27.88	3196.67
		23.95	593.333		27.9	3230
		23.96	506.667		27.92	3306.67
		23.97	640		27.94	3540
		23.98	700		27.96	3533.33
		23.99	573.333		27.98	3753.33
		24	606.667		28	3730
		24.01	640		28.02	3870
		24.02	606.667		28.04	4163.33
		24.03	553.333		28.06	4083.33
		24.04	640		28.08	4153.33
		24.05	580		28.1	4376.67
		24.06	600		28.12	4330
		24.07	613.333		28.14	4603.33
		24.08	466.667		28.16	4650
		24.09	640		28.18	4696.67
		24.1	633.333		28.2	5010
		24.11	520		28.22	5143.33
		24.12	620		28.24	4916.67
		24.13	653.333		28.26	5396.67
		24.14	526.667		28.28	5666.67
		24.15	586.667		28.3	5776.67
		24.16	533.333		28.32	5593.33
		24.17	613.333		28.34	5913.33
		24.18	640		28.36	5820
		24.19	706.667		28.38	6176.67
		24.2	693.333		28.4	6333.33
		24.21	426.667		28.42	6363.33
		24.22	700		28.44	6403.33
		24.23	660		28.46	6343.33
		24.24	446.667		28.48	6546.67
		24.25	600		28.5	6456.67
		24.26	533.333		28.52	6640
		24.27	680		28.54	6473.33
		24.28	526.667		28.56	6653.33
		24.29	533.333		28.58	6733.33
		24.3	466.667		28.6	6416.67
		24.31	593.333		28.62	6426.67
		24.32	553.333		28.64	6263.33
		24.33	526.667		28.66	6606.67
		24.34	573.333		28.68	6810
		24.35	620		28.7	6196.67
		24.36	593.333		28.72	6373.33
		24.37	540		28.74	6710
		24.38	580		28.76	6166.67
		24.39	606.667		28.78	6156.67
		24.4	666.667		28.8	6193.33
		24.41	693.333		28.82	6026.67
		24.42	500		28.84	5896.67
		24.43	453.333		28.86	5796.67
		24.44	566.667		28.88	5530
		24.45	520		28.9	5663.33
		24.46	553.333		28.92	5303.33
		24.47	520		28.94	5370
		24.48	553.333		28.96	5293.33
		24.49	593.333		28.98	5050
		24.5	660		29	4980
		24.51	640		29.02	4686.67
		24.52	606.667		29.04	4563.33
		24.53	600		29.06	4490
		24.54	466.667		29.08	4473.33
		24.55	580		29.1	4183.33
		24.56	446.667		29.12	4080
		24.57	680		29.14	3876.67
		24.58	693.333		29.16	3956.67
		24.59	600		29.18	3796.67
		24.6	500		29.2	3666.67
		24.61	560		29.22	3610
		24.62	566.667		29.24	3403.33
		24.63	613.333		29.26	3296.67
		24.64	513.333		29.28	3243.33
		24.65	586.667		29.3	3256.67
		24.66	666.667		29.32	3030
		24.67	700		29.34	2836.67
		24.68	613.333		29.36	2940
		24.69	646.667		29.38	2780
		24.7	640		29.4	2733.33
		24.71	553.333		29.42	2680
		24.72	760		29.44	2503.33
		24.73	526.667		29.46	2573.33
		24.74	500		29.48	2326.67
		24.75	573.333		29.5	2263.33
		24.76	540		29.52	2326.67
		24.77	520		29.54	2290
		24.78	606.667		29.56	2166.67
		24.79	520		29.58	2016.67
		24.8	553.333		29.6	2210
		24.81	646.667		29.62	1913.33
		24.82	473.333		29.64	1916.67
		24.83	620		29.66	1823.33
		24.84	613.333		29.68	1926.67
		24.85	573.333		29.7	1956.67
		24.86	633.333		29.72	1823.33
		24.87	566.667		29.74	1733.33
		24.88	606.667		29.76	1723.33
		24.89	480		29.78	1683.33
		24.9	553.333		29.8	1703.33
		24.91	546.667		29.82	1653.33
		24.92	546.667		29.84	1613.33
		24.93	553.333		29.86	1590
		24.94	580		29.88	1550
		24.95	646.667		29.9	1483.33
		24.96	540		29.92	1570
		24.97	620		29.94	1616.67
		24.98	626.667		29.96	1366.67
		24.99	700		29.98	1463.33
		25	546.667		30	1403.33
		25.01	400		30.02	1536.67
		25.02	706.667		30.04	1373.33
		25.03	566.667		30.06	1400
		25.04	826.667		30.08	1263.33
		25.05	486.667		30.1	1423.33
		25.06	553.333		30.12	1363.33
		25.07	593.333		30.14	1350
		25.08	566.667		30.16	1293.33
		25.09	620		30.18	1346.67
		25.1	553.333		30.2	1273.33
		25.11	520		30.22	1213.33
		25.12	513.333		30.24	1320
		25.13	473.333		30.26	1243.33
		25.14	660		30.28	1176.67
		25.15	626.667		30.3	1250
		25.16	533.333		30.32	1256.67
		25.17	560		30.34	1116.67
		25.18	546.667		30.36	1286.67
		25.19	626.667		30.38	1153.33
		25.2	513.333		30.4	1080
		25.21	553.333		30.42	1286.67
		25.22	666.667		30.44	996.667
		25.23	673.333		30.46	1226.67
		25.24	553.333		30.48	1113.33
		25.25	620		30.5	1210
		25.26	526.667		30.52	1056.67
		25.27	706.667		30.54	1083.33
		25.28	606.667		30.56	1050
		25.29	686.667		30.58	1026.67
		25.3	640		30.6	1130
		25.31	480		30.62	1156.67
		25.32	626.667		30.64	1136.67
		25.33	606.667		30.66	1083.33
		25.34	560		30.68	1213.33
		25.35	633.333		30.7	1100
		25.36	513.333		30.72	996.667
		25.37	500		30.74	1196.67
		25.38	773.333		30.76	1156.67
		25.39	600		30.78	960
		25.4	626.667		30.8	1086.67
		25.41	606.667		30.82	1123.33
		25.42	620		30.84	1113.33
		25.43	660		30.86	996.667
		25.44	580		30.88	1040
		25.45	546.667		30.9	1023.33
		25.46	700		30.92	976.667
		25.47	700		30.94	1080
		25.48	700		30.96	1056.67
		25.49	526.667		30.98	1070
		25.5	620		31	1033.33
		25.51	606.667		31.02	933.333
		25.52	653.333		31.04	956.667
		25.53	726.667		31.06	960
		25.54	766.667		31.08	1056.67
		25.55	540		31.1	1020
		25.56	640		31.12	1016.67
		25.57	626.667		31.14	956.667
		25.58	573.333		31.16	990
		25.59	660		31.18	996.667
		25.6	733.333		31.2	1110
		25.61	833.333		31.22	1056.67
		25.62	580		31.24	963.333
		25.63	780		31.26	963.333
		25.64	813.333		31.28	916.667
		25.65	726.667		31.3	896.667
		25.66	726.667		31.32	1060
		25.67	840		31.34	1043.33
		25.68	673.333		31.36	1020
		25.69	813.333		31.38	906.667
		25.7	720		31.4	936.667
		25.71	693.333		31.42	943.333
		25.72	753.333		31.44	960
		25.73	800		31.46	946.667
		25.74	633.333		31.48	963.333
		25.75	940		31.5	973.333
		25.76	733.333		31.52	1063.33
		25.77	786.667		31.54	886.667
		25.78	820		31.56	923.333
		25.79	820		31.58	910
		25.8	886.667		31.6	913.333
		25.81	780		31.62	1003.33
		25.82	846.667		31.64	870
		25.83	893.333		31.66	1016.67
		25.84	760		31.68	790
		25.85	773.333		31.7	936.667
		25.86	820		31.72	913.333
		25.87	820		31.74	936.667
		25.88	853.333		31.76	906.667
		25.89	720		31.78	960
		25.9	866.667		31.8	876.667
		25.91	973.333		31.82	916.667
		25.92	966.667		31.84	930
		25.93	1053.33		31.86	966.667
		25.94	926.667		31.88	843.333
		25.95	1020		31.9	1000
		25.96	1186.67		31.92	863.333
		25.97	1146.67		31.94	1046.67
		25.98	1033.33		31.96	993.333
		25.99	1113.33		31.98	923.333
		26	1020		32	896.667
		26.01	1193.33		32.02	1003.33
		26.02	966.667		32.04	880
		26.03	1093.33		32.06	933.333
		26.04	1113.33		32.08	946.667
		26.05	1180		32.1	860
		26.06	1193.33		32.12	973.333
		26.07	1393.33		32.14	800
		26.08	1266.67		32.16	870
		26.09	1446.67		32.18	906.667
		26.1	1346.67		32.2	930
		26.11	1520		32.22	960
		26.12	1413.33		32.24	870
		26.13	1500		32.26	963.333
		26.14	1500		32.28	913.333
		26.15	1653.33		32.3	990
		26.16	1680		32.32	893.333
		26.17	1886.67		32.34	950
		26.18	1793.33		32.36	940
		26.19	1860		32.38	893.333
		26.2	1866.67		32.4	896.667
		26.21	1820		32.42	896.667
		26.22	2046.67		32.44	856.667
		26.23	2300		32.46	876.667
		26.24	1953.33		32.48	976.667
		26.25	2226.67		32.5	913.333
		26.26	2273.33		32.52	1016.67
		26.27	2160		32.54	956.667
		26.28	2433.33		32.56	976.667
		26.29	2653.33		32.58	950
		26.3	2633.33		32.6	1070
		26.31	2660		32.62	1020
		26.32	2573.33		32.64	920
		26.33	2520		32.66	930
		26.34	2933.33		32.68	993.333
		26.35	3113.33		32.7	990
		26.36	3326.67		32.72	950
		26.37	3266.67		32.74	966.667
		26.38	3386.67		32.76	993.333
		26.39	3633.33		32.78	963.333
		26.4	3600		32.8	940
		26.41	3380		32.82	1136.67
		26.42	3533.33		32.84	926.667
		26.43	3686.67		32.86	1093.33
		26.44	3726.67		32.88	1113.33
		26.45	3853.33		32.9	1050
		26.46	4146.67		32.92	1000
		26.47	3733.33		32.94	980
		26.48	3773.33		32.96	1086.67
		26.49	4020		32.98	1010
		26.5	4033.33		33	1023.33
		26.51	4126.67		33.02	1023.33
		26.52	3906.67		33.04	993.333
		26.53	3686.67		33.06	1160
		26.54	3880		33.08	1160
		26.55	3640		33.1	1043.33
		26.56	3780		33.12	1030
		26.57	3580		33.14	1060
		26.58	3380		33.16	983.333
		26.59	3420		33.18	1076.67
		26.6	3260		33.2	970
		26.61	3306.67		33.22	1023.33
		26.62	3080		33.24	1070
		26.63	2860		33.26	1020
		26.64	2753.33		33.28	1073.33
		26.65	3006.67		33.3	1040
		26.66	2746.67		33.32	1056.67
		26.67	2720		33.34	1073.33
		26.68	2873.33		33.36	1076.67
		26.69	2620		33.38	1010
		26.7	2233.33		33.4	1056.67
		26.71	2440		33.42	1013.33
		26.72	2280		33.44	1146.67
		26.73	2100		33.46	960
		26.74	1986.67		33.48	1023.33
		26.75	2073.33		33.5	1036.67
		26.76	1966.67		33.52	1043.33
		26.77	1813.33		33.54	976.667
		26.78	2040		33.56	980
		26.79	1706.67		33.58	1000
		26.8	1800		33.6	956.667
		26.81	1746.67		33.62	916.667
		26.82	1580		33.64	973.333
		26.83	1546.67		33.66	976.667
		26.84	1380		33.68	953.333
		26.85	1486.67		33.7	990
		26.86	1360		33.72	906.667
		26.87	1360		33.74	1006.67
		26.88	1406.67		33.76	893.333
		26.89	1373.33		33.78	916.667
		26.9	1166.67		33.8	1023.33
		26.91	1253.33		33.82	886.667
		26.92	1146.67		33.84	940
		26.93	1126.67		33.86	923.333
		26.94	1106.67		33.88	966.667
		26.95	1100		33.9	890
		26.96	973.333		33.92	993.333
		26.97	1066.67		33.94	876.667
		26.98	1026.67		33.96	953.333
		26.99	980		33.98	856.667
		27	1046.67		34	1020
		27.01	1006.67		34.02	873.333
		27.02	940		34.04	880
		27.03	920		34.06	906.667
		27.04	1000		34.08	923.333
		27.05	820		34.1	1083.33
		27.06	873.333		34.12	926.667
		27.07	880		34.14	886.667
		27.08	926.667		34.16	1020
		27.09	900		34.18	886.667
		27.1	953.333		34.2	943.333
		27.11	793.333		34.22	866.667
		27.12	726.667		34.24	1050
		27.13	860		34.26	893.333
		27.14	880		34.28	900
		27.15	740		34.3	923.333
		27.16	760		34.32	813.333
		27.17	753.333		34.34	990
		27.18	666.667		34.36	903.333
		27.19	706.667		34.38	890
		27.2	760		34.4	946.667
		27.21	680		34.42	936.667
		27.22	766.667		34.44	876.667
		27.23	713.333		34.46	866.667
		27.24	660		34.48	870
		27.25	806.667		34.5	826.667
		27.26	740		34.52	833.333
		27.27	793.333		34.54	873.333
		27.28	680		34.56	776.667
		27.29	766.667		34.58	843.333
		27.3	606.667		34.6	850
		27.31	633.333		34.62	956.667
		27.32	706.667		34.64	900
		27.33	613.333		34.66	843.333
		27.34	666.667		34.68	846.667
		27.35	606.667		34.7	856.667
		27.36	673.333		34.72	913.333
		27.37	606.667		34.74	886.667
		27.38	526.667		34.76	900
		27.39	666.667		34.78	880
		27.4	620		34.8	826.667
		27.41	633.333		34.82	816.667
		27.42	646.667		34.84	886.667
		27.43	593.333		34.86	866.667
		27.44	613.333		34.88	823.333
		27.45	593.333		34.9	916.667
		27.46	626.667		34.92	826.667
		27.47	673.333		34.94	756.667
		27.48	686.667		34.96	780
		27.49	593.333		34.98	890
		27.5	600		35	866.667
		27.51	613.333		35.02	780
		27.52	533.333		35.04	813.333
		27.53	520		35.06	923.333
		27.54	633.333		35.08	853.333
		27.55	613.333		35.1	933.333
		27.56	446.667		35.12	773.333
		27.57	573.333		35.14	846.667
		27.58	540		35.16	876.667
		27.59	566.667		35.18	840
		27.6	486.667		35.2	833.333
		27.61	553.333		35.22	960
		27.62	413.333		35.24	910
		27.63	540		35.26	853.333
		27.64	593.333		35.28	920
		27.65	666.667		35.3	803.333
		27.66	533.333		35.32	1020
		27.67	466.667		35.34	850
		27.68	533.333		35.36	926.667
		27.69	506.667		35.38	803.333
		27.7	420		35.4	916.667
		27.71	553.333		35.42	846.667
		27.72	460		35.44	876.667
		27.73	453.333		35.46	876.667
		27.74	513.333		35.48	976.667
		27.75	493.333		35.5	820
		27.76	566.667		35.52	866.667
		27.77	580		35.54	873.333
		27.78	453.333		35.56	763.333
		27.79	513.333		35.58	873.333
		27.8	486.667		35.6	796.667
		27.81	446.667		35.62	883.333
		27.82	593.333		35.64	943.333
		27.83	513.333		35.66	776.667
		27.84	560		35.68	830
		27.85	613.333		35.7	910
		27.86	526.667		35.72	870
		27.87	380		35.74	820
		27.88	480		35.76	773.333
		27.89	440		35.78	883.333
		27.9	540		35.8	893.333
		27.91	486.667		35.82	923.333
		27.92	446.667		35.84	953.333
		27.93	453.333		35.86	926.667
		27.94	473.333		35.88	953.333
		27.95	560		35.9	1006.67
		27.96	520		35.92	890
		27.97	360		35.94	920
		27.98	553.333		35.96	863.333
		27.99	433.333		35.98	923.333
		28	413.333		36	863.333
		28.01	420		36.02	810
		28.02	413.333		36.04	836.667
		28.03	460		36.06	836.667
		28.04	580		36.08	863.333
		28.05	413.333		36.1	963.333
		28.06	513.333		36.12	796.667
		28.07	446.667		36.14	860
		28.08	420		36.16	893.333
		28.09	420		36.18	830
		28.1	446.667		36.2	853.333
		28.11	413.333		36.22	853.333
		28.12	500		36.24	846.667
		28.13	406.667		36.26	906.667
		28.14	433.333		36.28	923.333
		28.15	433.333		36.3	870
		28.16	326.667		36.32	853.333
		28.17	420		36.34	930
		28.18	420		36.36	750
		28.19	486.667		36.38	810
		28.2	466.667		36.4	846.667
		28.21	473.333		36.42	846.667
		28.22	413.333		36.44	876.667
		28.23	440		36.46	850
		28.24	420		36.48	846.667
		28.25	433.333		36.5	853.333
		28.26	533.333		36.52	796.667
		28.27	413.333		36.54	950
		28.28	426.667		36.56	800
		28.29	426.667		36.58	913.333
		28.3	360		36.6	880
		28.31	513.333		36.62	936.667
		28.32	353.333		36.64	950
		28.33	500		36.66	846.667
		28.34	440		36.68	790
		28.35	386.667		36.7	793.333
		28.36	386.667		36.72	893.333
		28.37	460		36.74	816.667
		28.38	433.333		36.76	880
		28.39	426.667		36.78	950
		28.4	386.667		36.8	813.333
		28.41	453.333		36.82	826.667
		28.42	526.667		36.84	750
		28.43	386.667		36.86	866.667
		28.44	506.667		36.88	850
		28.45	406.667		36.9	880
		28.46	346.667		36.92	860
		28.47	446.667		36.94	933.333
		28.48	406.667		36.96	840
		28.49	400		36.98	926.667
		28.5	500		37	986.667
		28.51	360		37.02	826.667
		28.52	453.333		37.04	890
		28.53	440		37.06	943.333
		28.54	440		37.08	880
		28.55	433.333		37.1	833.333
		28.56	366.667		37.12	800
		28.57	413.333		37.14	866.667
		28.58	506.667		37.16	950
		28.59	406.667		37.18	793.333
		28.6	386.667		37.2	893.333
		28.61	326.667		37.22	1013.33
		28.62	433.333		37.24	803.333
		28.63	473.333		37.26	786.667
		28.64	480		37.28	990
		28.65	433.333		37.3	793.333
		28.66	333.333		37.32	923.333
		28.67	333.333		37.34	846.667
		28.68	386.667		37.36	790
		28.69	386.667		37.38	936.667
		28.7	406.667		37.4	843.333
		28.71	393.333		37.42	880
		28.72	373.333		37.44	866.667
		28.73	533.333		37.46	820
		28.74	520		37.48	776.667
		28.75	373.333		37.5	906.667
		28.76	460		37.52	873.333
		28.77	293.333		37.54	893.333
		28.78	393.333		37.56	800
		28.79	413.333		37.58	886.667
		28.8	393.333		37.6	826.667
		28.81	393.333		37.62	870
		28.82	313.333		37.64	816.667
		28.83	360		37.66	936.667
		28.84	373.333		37.68	890
		28.85	486.667		37.7	796.667
		28.86	326.667		37.72	876.667
		28.87	346.667		37.74	853.333
		28.88	400		37.76	953.333
		28.89	446.667		37.78	920
		28.9	433.333		37.8	876.667
		28.91	440		37.82	790
		28.92	406.667		37.84	896.667
		28.93	360		37.86	793.333
		28.94	406.667		37.88	820
		28.95	360		37.9	826.667
		28.96	406.667		37.92	826.667
		28.97	373.333		37.94	826.667
		28.98	353.333		37.96	830
		28.99	393.333		37.98	773.333
		29	420		38	880
		29.01	360		38.02	776.667
		29.02	340		38.04	956.667
		29.03	413.333		38.06	793.333
		29.04	366.667		38.08	873.333
		29.05	406.667		38.1	843.333
		29.06	393.333		38.12	816.667
		29.07	400		38.14	870
		29.08	306.667		38.16	940
		29.09	380		38.18	720
		29.1	306.667		38.2	780
		29.11	346.667		38.22	816.667
		29.12	380		38.24	846.667
		29.13	353.333		38.26	860
		29.14	326.667		38.28	826.667
		29.15	333.333		38.3	840
		29.16	346.667		38.32	886.667
		29.17	413.333		38.34	913.333
		29.18	393.333		38.36	753.333
		29.19	433.333		38.38	836.667
		29.2	380		38.4	853.333
		29.21	460		38.42	883.333
		29.22	413.333		38.44	733.333
		29.23	380		38.46	833.333
		29.24	360		38.48	843.333
		29.25	373.333		38.5	866.667
		29.26	360		38.52	756.667
		29.27	433.333		38.54	806.667
		29.28	286.667		38.56	830
		29.29	406.667		38.58	803.333
		29.3	400		38.6	840
		29.31	380		38.62	900
		29.32	433.333		38.64	776.667
		29.33	386.667		38.66	903.333
		29.34	460		38.68	840
		29.35	286.667		38.7	883.333
		29.36	353.333		38.72	753.333
		29.37	313.333		38.74	823.333
		29.38	413.333		38.76	830
		29.39	446.667		38.78	833.333
		29.4	380		38.8	813.333
		29.41	313.333		38.82	750
		29.42	353.333		38.84	826.667
		29.43	426.667		38.86	830
		29.44	393.333		38.88	926.667
		29.45	373.333		38.9	810
		29.46	300		38.92	850
		29.47	366.667		38.94	776.667
		29.48	353.333		38.96	743.333
		29.49	433.333		38.98	833.333
		29.5	380		39	816.667
		29.51	346.667		39.02	813.333
		29.52	320		39.04	820
		29.53	373.333		39.06	830
		29.54	313.333		39.08	813.333
		29.55	400		39.1	863.333
		29.56	413.333		39.12	856.667
		29.57	373.333		39.14	743.333
		29.58	260		39.16	873.333
		29.59	386.667		39.18	766.667
		29.6	373.333		39.2	826.667
		29.61	346.667		39.22	813.333
		29.62	400		39.24	800
		29.63	353.333		39.26	836.667
		29.64	353.333		39.28	826.667
		29.65	340		39.3	913.333
		29.66	480		39.32	883.333
		29.67	313.333		39.34	786.667
		29.68	393.333		39.36	840
		29.69	386.667		39.38	876.667
		29.7	340		39.4	806.667
		29.71	246.667		39.42	753.333
		29.72	440		39.44	823.333
		29.73	320		39.46	846.667
		29.74	313.333		39.48	896.667
		29.75	413.333		39.5	766.667
		29.76	360		39.52	923.333
		29.77	373.333		39.54	756.667
		29.78	373.333		39.56	833.333
		29.79	366.667		39.58	816.667
		29.8	326.667		39.6	833.333
		29.81	413.333		39.62	826.667
		29.82	366.667		39.64	826.667
		29.83	400		39.66	896.667
		29.84	400		39.68	860
		29.85	446.667		39.7	763.333
		29.86	400		39.72	826.667
		29.87	373.333		39.74	836.667
		29.88	300		39.76	883.333
		29.89	393.333		39.78	766.667
		29.9	293.333		39.8	733.333
		29.91	306.667		39.82	853.333
		29.92	380		39.84	953.333
		29.93	393.333		39.86	703.333
		29.94	333.333		39.88	876.667
		29.95	280		39.9	850
		29.96	393.333		39.92	823.333
		29.97	380		39.94	910
		29.98	333.333		39.96	786.667
		29.99	373.333		39.98	800
		30	466.667		40	756.667
		30.01	406.667		40.02	740
		30.02	326.667		40.04	890
		30.03	406.667		40.06	840
		30.04	260		40.08	783.333
		30.05	353.333		40.1	913.333
		30.06	393.333		40.12	886.667
		30.07	333.333		40.14	840
		30.08	340		40.16	796.667
		30.09	366.667		40.18	823.333
		30.1	326.667		40.2	763.333
		30.11	380		40.22	840
		30.12	346.667		40.24	836.667
		30.13	400		40.26	800
		30.14	413.333		40.28	856.667
		30.15	400		40.3	776.667
		30.16	300		40.32	806.667
		30.17	373.333		40.34	830
		30.18	300		40.36	850
		30.19	373.333		40.38	820
		30.2	473.333		40.4	843.333
		30.21	420		40.42	836.667
		30.22	306.667		40.44	806.667
		30.23	393.333		40.46	766.667
		30.24	386.667		40.48	836.667
		30.25	386.667		40.5	833.333
		30.26	313.333		40.52	866.667
		30.27	480		40.54	900
		30.28	346.667		40.56	750
		30.29	333.333		40.58	880
		30.3	366.667		40.6	816.667
		30.31	360		40.62	803.333
		30.32	306.667		40.64	730
		30.33	286.667		40.66	840
		30.34	373.333		40.68	883.333
		30.35	360		40.7	813.333
		30.36	386.667		40.72	810
		30.37	400		40.74	836.667
		30.38	306.667		40.76	900
		30.39	486.667		40.78	840
		30.4	293.333		40.8	763.333
		30.41	353.333		40.82	776.667
		30.42	353.333		40.84	803.333
		30.43	326.667		40.86	816.667
		30.44	406.667		40.88	806.667
		30.45	320		40.9	843.333
		30.46	400		40.92	850
		30.47	380		40.94	950
		30.48	420		40.96	880
		30.49	346.667		40.98	806.667
		30.5	346.667		41	783.333
		30.51	366.667		41.02	883.333
		30.52	380		41.04	780
		30.53	420		41.06	930
		30.54	320		41.08	743.333
		30.55	353.333		41.1	840
		30.56	346.667		41.12	780
		30.57	346.667		41.14	943.333
		30.58	366.667		41.16	783.333
		30.59	433.333		41.18	760
		30.6	306.667		41.2	930
		30.61	373.333		41.22	883.333
		30.62	300		41.24	840
		30.63	333.333		41.26	793.333
		30.64	346.667		41.28	720
		30.65	346.667		41.3	673.333
		30.66	300		41.32	813.333
		30.67	386.667		41.34	846.667
		30.68	320		41.36	766.667
		30.69	360		41.38	800
		30.7	326.667		41.4	833.333
		30.71	486.667		41.42	790
		30.72	373.333		41.44	806.667
		30.73	420		41.46	743.333
		30.74	393.333		41.48	853.333
		30.75	366.667		41.5	870
		30.76	420		41.52	726.667
		30.77	293.333		41.54	840
		30.78	380		41.56	826.667
		30.79	420		41.58	823.333
		30.8	346.667		41.6	780
		30.81	313.333		41.62	753.333
		30.82	333.333		41.64	840
		30.83	386.667		41.66	910
		30.84	293.333		41.68	716.667
		30.85	253.333		41.7	800
		30.86	340		41.72	736.667
		30.87	373.333		41.74	816.667
		30.88	346.667		41.76	846.667
		30.89	413.333		41.78	910
		30.9	366.667		41.8	910
		30.91	380		41.82	803.333
		30.92	233.333		41.84	860
		30.93	366.667		41.86	750
		30.94	420		41.88	770
		30.95	333.333		41.9	830
		30.96	320		41.92	840
		30.97	246.667		41.94	800
		30.98	286.667		41.96	763.333
		30.99	346.667		41.98	790
		31	426.667		42	790
		31.01	300		42.02	876.667
		31.02	353.333		42.04	873.333
		31.03	393.333		42.06	840
		31.04	393.333		42.08	813.333
		31.05	360		42.1	756.667
		31.06	386.667		42.12	793.333
		31.07	333.333		42.14	823.333
		31.08	300		42.16	796.667
		31.09	293.333		42.18	863.333
		31.1	393.333		42.2	860
		31.11	333.333		42.22	810
		31.12	346.667		42.24	890
		31.13	253.333		42.26	923.333
		31.14	413.333		42.28	813.333
		31.15	266.667		42.3	760
		31.16	360		42.32	810
		31.17	353.333		42.34	696.667
		31.18	326.667		42.36	846.667
		31.19	333.333		42.38	753.333
		31.2	306.667		42.4	806.667
		31.21	380		42.42	846.667
		31.22	420		42.44	840
		31.23	360		42.46	936.667
		31.24	353.333		42.48	840
		31.25	380		42.5	840
		31.26	240		42.52	866.667
		31.27	293.333		42.54	786.667
		31.28	353.333		42.56	920
		31.29	373.333		42.58	856.667
		31.3	366.667		42.6	823.333
		31.31	406.667		42.62	810
		31.32	306.667		42.64	783.333
		31.33	373.333		42.66	853.333
		31.34	280		42.68	816.667
		31.35	326.667		42.7	786.667
		31.36	326.667		42.72	836.667
		31.37	320		42.74	826.667
		31.38	300		42.76	870
		31.39	333.333		42.78	816.667
		31.4	346.667		42.8	936.667
		31.41	373.333		42.82	853.333
		31.42	300		42.84	950
		31.43	326.667		42.86	813.333
		31.44	386.667		42.88	903.333
		31.45	353.333		42.9	783.333
		31.46	260		42.92	836.667
		31.47	266.667		42.94	890
		31.48	426.667		42.96	836.667
		31.49	273.333		42.98	890
		31.5	206.667		43	720
		31.51	326.667		43.02	820
		31.52	413.333		43.04	816.667
		31.53	233.333		43.06	906.667
		31.54	300		43.08	780
		31.55	333.333		43.1	793.333
		31.56	353.333		43.12	906.667
		31.57	260		43.14	806.667
		31.58	300		43.16	880
		31.59	340		43.18	743.333
		31.6	280		43.2	963.333
		31.61	373.333		43.22	796.667
		31.62	353.333		43.24	810
		31.63	366.667		43.26	810
		31.64	333.333		43.28	820
		31.65	393.333		43.3	766.667
		31.66	393.333		43.32	833.333
		31.67	386.667		43.34	853.333
		31.68	313.333		43.36	823.333
		31.69	346.667		43.38	880
		31.7	453.333		43.4	920
		31.71	333.333		43.42	853.333
		31.72	306.667		43.44	926.667
		31.73	380		43.46	810
		31.74	340		43.48	883.333
		31.75	286.667		43.5	840
		31.76	213.333		43.52	840
		31.77	333.333		43.54	850
		31.78	366.667		43.56	830
		31.79	246.667		43.58	876.667
		31.8	286.667		43.6	863.333
		31.81	320		43.62	843.333
		31.82	333.333		43.64	843.333
		31.83	393.333		43.66	913.333
		31.84	320		43.68	853.333
		31.85	300		43.7	780
		31.86	280		43.72	916.667
		31.87	300		43.74	833.333
		31.88	300		43.76	870
		31.89	306.667		43.78	723.333
		31.9	313.333		43.8	843.333
		31.91	293.333		43.82	910
		31.92	306.667		43.84	836.667
		31.93	360		43.86	876.667
		31.94	386.667		43.88	833.333
		31.95	413.333		43.9	780
		31.96	393.333		43.92	846.667
		31.97	393.333		43.94	860
		31.98	340		43.96	886.667
		31.99	313.333		43.98	803.333
		32	353.333		44	920
		32.01	393.333		44.02	910
		32.02	400		44.04	876.667
		32.03	366.667		44.06	786.667
		32.04	346.667		44.08	820
		32.05	300		44.1	873.333
		32.06	340		44.12	920
		32.07	346.667		44.14	816.667
		32.08	380		44.16	860
		32.09	406.667		44.18	856.667
		32.1	326.667		44.2	863.333
		32.11	400		44.22	926.667
		32.12	306.667		44.24	876.667
		32.13	300		44.26	903.333
		32.14	373.333		44.28	790
		32.15	326.667		44.3	883.333
		32.16	353.333		44.32	923.333
		32.17	306.667		44.34	903.333
		32.18	313.333		44.36	770
		32.19	346.667		44.38	1006.67
		32.2	420		44.4	843.333
		32.21	353.333		44.42	830
		32.22	386.667		44.44	843.333
		32.23	406.667		44.46	866.667
		32.24	273.333		44.48	863.333
		32.25	380		44.5	840
		32.26	386.667		44.52	816.667
		32.27	400		44.54	926.667
		32.28	373.333		44.56	876.667
		32.29	360		44.58	940
		32.3	380		44.6	893.333
		32.31	266.667		44.62	913.333
		32.32	346.667		44.64	863.333
		32.33	380		44.66	850
		32.34	433.333		44.68	776.667
		32.35	420		44.7	856.667
		32.36	406.667		44.72	926.667
		32.37	320		44.74	866.667
		32.38	406.667		44.76	900
		32.39	340		44.78	836.667
		32.4	353.333		44.8	780
		32.41	433.333		44.82	910
		32.42	313.333		44.84	783.333
		32.43	313.333		44.86	1020
		32.44	426.667		44.88	880
		32.45	400		44.9	886.667
		32.46	393.333		44.92	890
		32.47	446.667		44.94	943.333
		32.48	393.333		44.96	910
		32.49	373.333		44.98	826.667
		32.5	426.667		45	846.667
		32.51	386.667		45.02	850
		32.52	380		45.04	916.667
		32.53	373.333		45.06	996.667
		32.54	453.333		45.08	800
		32.55	320		45.1	893.333
		32.56	366.667		45.12	910
		32.57	446.667		45.14	966.667
		32.58	393.333		45.16	850
		32.59	433.333		45.18	860
		32.6	420		45.2	906.667
		32.61	366.667		45.22	860
		32.62	353.333		45.24	910
		32.63	533.333		45.26	886.667
		32.64	340		45.28	866.667
		32.65	406.667		45.3	923.333
		32.66	366.667		45.32	850
		32.67	433.333		45.34	886.667
		32.68	440		45.36	863.333
		32.69	386.667		45.38	903.333
		32.7	400		45.4	906.667
		32.71	520		45.42	960
		32.72	453.333		45.44	990
		32.73	540		45.46	850
		32.74	380		45.48	906.667
		32.75	426.667		45.5	806.667
		32.76	426.667		45.52	993.333
		32.77	526.667		45.54	936.667
		32.78	506.667		45.56	946.667
		32.79	413.333		45.58	933.333
		32.8	460		45.6	826.667
		32.81	473.333		45.62	916.667
		32.82	480		45.64	996.667
		32.83	533.333		45.66	886.667
		32.84	466.667		45.68	973.333
		32.85	426.667		45.7	986.667
		32.86	453.333		45.72	1080
		32.87	520		45.74	1043.33
		32.88	506.667		45.76	1026.67
		32.89	500		45.78	856.667
		32.9	493.333		45.8	990
		32.91	566.667		45.82	1030
		32.92	520		45.84	890
		32.93	560		45.86	1010
		32.94	493.333		45.88	936.667
		32.95	566.667		45.9	900
		32.96	493.333		45.92	910
		32.97	506.667		45.94	1020
		32.98	673.333		45.96	1100
		32.99	486.667		45.98	1006.67
		33	580		46	950
		33.01	526.667		46.02	1076.67
		33.02	500		46.04	1113.33
		33.03	593.333		46.06	930
		33.04	740		46.08	1013.33
		33.05	526.667		46.1	1040
		33.06	540		46.12	1020
		33.07	520		46.14	1083.33
		33.08	620		46.16	1056.67
		33.09	573.333		46.18	1026.67
		33.1	606.667		46.2	1076.67
		33.11	753.333		46.22	1156.67
		33.12	713.333		46.24	1126.67
		33.13	620		46.26	1293.33
		33.14	573.333		46.28	1046.67
		33.15	580		46.3	1093.33
		33.16	633.333		46.32	1010
		33.17	660		46.34	1166.67
		33.18	726.667		46.36	1173.33
		33.19	680		46.38	1256.67
		33.2	793.333		46.4	1130
		33.21	746.667		46.42	1336.67
		33.22	693.333		46.44	1196.67
		33.23	873.333		46.46	1236.67
		33.24	813.333		46.48	1216.67
		33.25	700		46.5	1283.33
		33.26	660		46.52	1220
		33.27	813.333		46.54	1140
		33.28	840		46.56	1190
		33.29	840		46.58	1320
		33.3	886.667		46.6	1263.33
		33.31	873.333		46.62	1336.67
		33.32	926.667		46.64	1403.33
		33.33	1073.33		46.66	1326.67
		33.34	1013.33		46.68	1376.67
		33.35	980		46.7	1446.67
		33.36	1173.33		46.72	1506.67
		33.37	1113.33		46.74	1560
		33.38	1180		46.76	1540
		33.39	1100		46.78	1570
		33.4	1280		46.8	1630
		33.41	1220		46.82	1513.33
		33.42	1446.67		46.84	1600
		33.43	1180		46.86	1730
		33.44	1306.67		46.88	1576.67
		33.45	1420		46.9	1836.67
		33.46	1360		46.92	1810
		33.47	1280		46.94	1850
		33.48	1473.33		46.96	1776.67
		33.49	1473.33		46.98	1716.67
		33.5	1606.67		47	1766.67
		33.51	1620		47.02	1880
		33.52	1633.33		47.04	1900
		33.53	1733.33		47.06	1953.33
		33.54	1793.33		47.08	2043.33
		33.55	1900		47.1	2123.33
		33.56	1873.33		47.12	1953.33
		33.57	1913.33		47.14	2093.33
		33.58	2086.67		47.16	2196.67
		33.59	2100		47.18	2186.67
		33.6	2380		47.2	2200
		33.61	2306.67		47.22	2216.67
		33.62	2373.33		47.24	2396.67
		33.63	2273.33		47.26	2286.67
		33.64	2486.67		47.28	2433.33
		33.65	2766.67		47.3	2120
		33.66	2553.33		47.32	2263.33
		33.67	3033.33		47.34	2146.67
		33.68	2833.33		47.36	2440
		33.69	2913.33		47.38	2536.67
		33.7	3093.33		47.4	2443.33
		33.71	3013.33		47.42	2556.67
		33.72	3286.67		47.44	2400
		33.73	2966.67		47.46	2440
		33.74	3200		47.48	2410
		33.75	3140		47.5	2513.33
		33.76	3413.33		47.52	2603.33
		33.77	3286.67		47.54	2606.67
		33.78	3406.67		47.56	2420
		33.79	3220		47.58	2453.33
		33.8	3380		47.6	2446.67
		33.81	3013.33		47.62	2316.67
		33.82	3153.33		47.64	2496.67
		33.83	2933.33		47.66	2496.67
		33.84	3000		47.68	2386.67
		33.85	3046.67		47.7	2336.67
		33.86	2720		47.72	2456.67
		33.87	3000		47.74	2256.67
		33.88	2640		47.76	2226.67
		33.89	2746.67		47.78	2293.33
		33.9	2886.67		47.8	2406.67
		33.91	2613.33		47.82	2160
		33.92	2513.33		47.84	2220
		33.93	2200		47.86	2136.67
		33.94	2480		47.88	2146.67
		33.95	2366.67		47.9	2196.67
		33.96	2260		47.92	2143.33
		33.97	2220		47.94	2053.33
		33.98	2033.33		47.96	1923.33
		33.99	2320		47.98	1996.67
		34	1973.33		48	1970
		34.01	2026.67		48.02	1796.67
		34.02	1886.67		48.04	1856.67
		34.03	1893.33		48.06	1703.33
		34.04	1840		48.08	1880
		34.05	1713.33		48.1	1923.33
		34.06	1580		48.12	1846.67
		34.07	1766.67		48.14	1763.33
		34.08	1440		48.16	1790
		34.09	1446.67		48.18	1893.33
		34.1	1500		48.2	1563.33
		34.11	1380		48.22	1580
		34.12	1466.67		48.24	1626.67
		34.13	1220		48.26	1666.67
		34.14	1180		48.28	1596.67
		34.15	1153.33		48.3	1430
		34.16	1160		48.32	1490
		34.17	1273.33		48.34	1483.33
		34.18	1180		48.36	1553.33
		34.19	1080		48.38	1470
		34.2	1026.67		48.4	1446.67
		34.21	1153.33		48.42	1370
		34.22	1040		48.44	1293.33
		34.23	960		48.46	1386.67
		34.24	1040		48.48	1360
		34.25	986.667		48.5	1233.33
		34.26	806.667		48.52	1316.67
		34.27	860		48.54	1366.67
		34.28	820		48.56	1320
		34.29	673.333		48.58	1216.67
		34.3	800		48.6	1246.67
		34.31	720		48.62	1226.67
		34.32	820		48.64	1176.67
		34.33	746.667		48.66	1173.33
		34.34	773.333		48.68	1156.67
		34.35	740		48.7	1176.67
		34.36	806.667		48.72	1170
		34.37	653.333		48.74	1023.33
		34.38	680		48.76	1120
		34.39	666.667		48.78	1183.33
		34.4	693.333		48.8	1113.33
		34.41	666.667		48.82	1140
		34.42	646.667		48.84	983.333
		34.43	633.333		48.86	1156.67
		34.44	686.667		48.88	966.667
		34.45	713.333		48.9	1030
		34.46	593.333		48.92	1040
		34.47	520		48.94	1043.33
		34.48	560		48.96	1033.33
		34.49	520		48.98	1123.33
		34.5	566.667		49	936.667
		34.51	546.667		49.02	1056.67
		34.52	546.667		49.04	896.667
		34.53	500		49.06	1066.67
		34.54	533.333		49.08	1020
		34.55	506.667		49.1	1023.33
		34.56	473.333		49.12	1060
		34.57	486.667		49.14	1046.67
		34.58	473.333		49.16	940
		34.59	513.333		49.18	1036.67
		34.6	473.333		49.2	1023.33
		34.61	560		49.22	1096.67
		34.62	420		49.24	940
		34.63	453.333		49.26	906.667
		34.64	540		49.28	906.667
		34.65	586.667		49.3	910
		34.66	460		49.32	880
		34.67	426.667		49.34	930
		34.68	533.333		49.36	1000
		34.69	366.667		49.38	1060
		34.7	440		49.4	1010
		34.71	420		49.42	983.333
		34.72	353.333		49.44	856.667
		34.73	486.667		49.46	1016.67
		34.74	440		49.48	930
		34.75	420		49.5	933.333
		34.76	440		49.52	920
		34.77	386.667		49.54	936.667
		34.78	326.667		49.56	880
		34.79	313.333		49.58	873.333
		34.8	460		49.6	963.333
		34.81	386.667		49.62	893.333
		34.82	506.667		49.64	910
		34.83	340		49.66	883.333
		34.84	380		49.68	856.667
		34.85	413.333		49.7	823.333
		34.86	326.667		49.72	943.333
		34.87	406.667		49.74	890
		34.88	320		49.76	936.667
		34.89	353.333		49.78	926.667
		34.9	360		49.8	796.667
		34.91	393.333		49.82	930
		34.92	413.333		49.84	923.333
		34.93	393.333		49.86	920
		34.94	326.667		49.88	916.667
		34.95	446.667		49.9	830
		34.96	420		49.92	806.667
		34.97	366.667		49.94	953.333
		34.98	420		49.96	950
		34.99	313.333		49.98	870
		35	386.667		50	870
		35.01	253.333		50.02	856.667
		35.02	446.667		50.04	950
		35.03	373.333		50.06	856.667
		35.04	386.667		50.08	870
		35.05	413.333		50.1	853.333
		35.06	373.333		50.12	876.667
		35.07	380		50.14	876.667
		35.08	353.333		50.16	886.667
		35.09	266.667		50.18	896.667
		35.1	266.667		50.2	820
		35.11	346.667		50.22	913.333
		35.12	353.333		50.24	883.333
		35.13	346.667		50.26	976.667
		35.14	340		50.28	826.667
		35.15	353.333		50.3	953.333
		35.16	373.333		50.32	910
		35.17	286.667		50.34	900
		35.18	380		50.36	760
		35.19	273.333		50.38	866.667
		35.2	313.333		50.4	883.333
		35.21	306.667		50.42	963.333
		35.22	300		50.44	860
		35.23	280		50.46	830
		35.24	226.667		50.48	813.333
		35.25	326.667		50.5	753.333
		35.26	366.667		50.52	830
		35.27	260		50.54	926.667
		35.28	386.667		50.56	886.667
		35.29	260		50.58	826.667
		35.3	346.667		50.6	823.333
		35.31	313.333		50.62	820
		35.32	253.333		50.64	880
		35.33	246.667		50.66	750
		35.34	286.667		50.68	826.667
		35.35	346.667		50.7	866.667
		35.36	326.667		50.72	906.667
		35.37	246.667		50.74	830
		35.38	293.333		50.76	800
		35.39	400		50.78	956.667
		35.4	233.333		50.8	843.333
		35.41	446.667		50.82	913.333
		35.42	320		50.84	920
		35.43	253.333		50.86	876.667
		35.44	293.333		50.88	833.333
		35.45	320		50.9	786.667
		35.46	273.333		50.92	890
		35.47	233.333		50.94	923.333
		35.48	306.667		50.96	816.667
		35.49	306.667		50.98	843.333
		35.5	280		51	903.333
		35.51	306.667		51.02	873.333
		35.52	353.333		51.04	806.667
		35.53	280		51.06	830
		35.54	273.333		51.08	793.333
		35.55	253.333		51.1	853.333
		35.56	353.333		51.12	786.667
		35.57	353.333		51.14	873.333
		35.58	226.667		51.16	903.333
		35.59	246.667		51.18	893.333
		35.6	313.333		51.2	916.667
		35.61	253.333		51.22	836.667
		35.62	226.667		51.24	960
		35.63	333.333		51.26	883.333
		35.64	266.667		51.28	916.667
		35.65	286.667		51.3	993.333
		35.66	240		51.32	970
		35.67	373.333		51.34	926.667
		35.68	220		51.36	993.333
		35.69	353.333		51.38	893.333
		35.7	353.333		51.4	943.333
		35.71	293.333		51.42	900
		35.72	313.333		51.44	903.333
		35.73	300		51.46	833.333
		35.74	266.667		51.48	853.333
		35.75	266.667		51.5	846.667
		35.76	300		51.52	890
		35.77	273.333		51.54	846.667
		35.78	200		51.56	790
		35.79	320		51.58	833.333
		35.8	340		51.6	776.667
		35.81	266.667		51.62	816.667
		35.82	273.333		51.64	856.667
		35.83	293.333		51.66	883.333
		35.84	253.333		51.68	783.333
		35.85	300		51.7	856.667
		35.86	306.667		51.72	890
		35.87	226.667		51.74	833.333
		35.88	326.667		51.76	706.667
		35.89	306.667		51.78	896.667
		35.9	133.333		51.8	883.333
		35.91	266.667		51.82	760
		35.92	313.333		51.84	733.333
		35.93	246.667		51.86	863.333
		35.94	306.667		51.88	816.667
		35.95	340		51.9	916.667
		35.96	233.333		51.92	846.667
		35.97	346.667		51.94	893.333
		35.98	240		51.96	873.333
		35.99	226.667		51.98	840
		36	293.333		52	833.333
		36.01	340		52.02	870
		36.02	180		52.04	816.667
		36.03	253.333		52.06	903.333
		36.04	260		52.08	913.333
		36.05	286.667		52.1	896.667
		36.06	246.667		52.12	760
		36.07	246.667		52.14	833.333
		36.08	280		52.16	840
		36.09	306.667		52.18	773.333
		36.1	273.333		52.2	940
		36.11	260		52.22	810
		36.12	226.667		52.24	856.667
		36.13	206.667		52.26	786.667
		36.14	273.333		52.28	836.667
		36.15	200		52.3	833.333
		36.16	266.667		52.32	873.333
		36.17	306.667		52.34	800
		36.18	286.667		52.36	883.333
		36.19	220		52.38	773.333
		36.2	300		52.4	836.667
		36.21	306.667		52.42	843.333
		36.22	273.333		52.44	730
		36.23	293.333		52.46	800
		36.24	340		52.48	876.667
		36.25	260		52.5	706.667
		36.26	346.667		52.52	853.333
		36.27	266.667		52.54	860
		36.28	286.667		52.56	866.667
		36.29	320		52.58	800
		36.3	220		52.6	993.333
		36.31	313.333		52.62	910
		36.32	260		52.64	940
		36.33	240		52.66	763.333
		36.34	320		52.68	833.333
		36.35	253.333		52.7	770
		36.36	346.667		52.72	840
		36.37	233.333		52.74	873.333
		36.38	280		52.76	830
		36.39	260		52.78	820
		36.4	260		52.8	873.333
		36.41	273.333		52.82	820
		36.42	326.667		52.84	833.333
		36.43	253.333		52.86	813.333
		36.44	380		52.88	820
		36.45	266.667		52.9	823.333
		36.46	246.667		52.92	923.333
		36.47	280		52.94	940
		36.48	266.667		52.96	820
		36.49	273.333		52.98	863.333
		36.5	320		53	856.667
		36.51	280		53.02	823.333
		36.52	240		53.04	856.667
		36.53	140		53.06	850
		36.54	266.667		53.08	813.333
		36.55	206.667		53.1	963.333
		36.56	273.333		53.12	853.333
		36.57	300		53.14	790
		36.58	266.667		53.16	816.667
		36.59	206.667		53.18	853.333
		36.6	253.333		53.2	900
		36.61	180		53.22	903.333
		36.62	266.667		53.24	903.333
		36.63	320		53.26	846.667
		36.64	273.333		53.28	890
		36.65	293.333		53.3	876.667
		36.66	286.667		53.32	756.667
		36.67	286.667		53.34	913.333
		36.68	266.667		53.36	966.667
		36.69	293.333		53.38	973.333
		36.7	313.333		53.4	880
		36.71	280		53.42	893.333
		36.72	260		53.44	846.667
		36.73	260		53.46	910
		36.74	266.667		53.48	820
		36.75	286.667		53.5	923.333
		36.76	306.667		53.52	916.667
		36.77	200		53.54	866.667
		36.78	273.333		53.56	970
		36.79	266.667		53.58	910
		36.8	273.333		53.6	856.667
		36.81	300		53.62	1000
		36.82	246.667		53.64	880
		36.83	280		53.66	923.333
		36.84	253.333		53.68	920
		36.85	360		53.7	880
		36.86	326.667		53.72	936.667
		36.87	193.333		53.74	866.667
		36.88	313.333		53.76	973.333
		36.89	306.667		53.78	860
		36.9	340		53.8	836.667
		36.91	300		53.82	860
		36.92	226.667		53.84	973.333
		36.93	280		53.86	936.667
		36.94	233.333		53.88	906.667
		36.95	206.667		53.9	916.667
		36.96	326.667		53.92	986.667
		36.97	280		53.94	1003.33
		36.98	313.333		53.96	823.333
		36.99	300		53.98	1070
		37	320		54	970
		37.01	326.667		54.02	853.333
		37.02	280		54.04	846.667
		37.03	326.667		54.06	866.667
		37.04	386.667		54.08	936.667
		37.05	326.667		54.1	963.333
		37.06	286.667		54.12	840
		37.07	313.333		54.14	876.667
		37.08	300		54.16	973.333
		37.09	286.667		54.18	946.667
		37.1	286.667		54.2	876.667
		37.11	353.333		54.22	816.667
		37.12	333.333		54.24	926.667
		37.13	333.333		54.26	890
		37.14	306.667		54.28	1000
		37.15	333.333		54.3	896.667
		37.16	280		54.32	960
		37.17	306.667		54.34	993.333
		37.18	346.667		54.36	973.333
		37.19	406.667		54.38	940
		37.2	333.333		54.4	890
		37.21	293.333		54.42	983.333
		37.22	320		54.44	970
		37.23	366.667		54.46	980
		37.24	413.333		54.48	960
		37.25	380		54.5	1013.33
		37.26	426.667		54.52	923.333
		37.27	326.667		54.54	983.333
		37.28	373.333		54.56	1040
		37.29	313.333		54.58	933.333
		37.3	326.667		54.6	1060
		37.31	393.333		54.62	966.667
		37.32	433.333		54.64	916.667
		37.33	466.667		54.66	1170
		37.34	393.333		54.68	1130
		37.35	313.333		54.7	1120
		37.36	400		54.72	1050
		37.37	393.333		54.74	1056.67
		37.38	413.333		54.76	1096.67
		37.39	466.667		54.78	1023.33
		37.4	393.333		54.8	996.667
		37.41	433.333		54.82	1023.33
		37.42	460		54.84	1100
		37.43	446.667		54.86	1013.33
		37.44	493.333		54.88	963.333
		37.45	386.667		54.9	1143.33
		37.46	453.333		54.92	1056.67
		37.47	440		54.94	1033.33
		37.48	480		54.96	983.333
		37.49	513.333		54.98	976.667
		37.5	493.333		55	1110
		37.51	593.333		55.02	1186.67
		37.52	480		55.04	1106.67
		37.53	586.667		55.06	1210
		37.54	533.333		55.08	1043.33
		37.55	593.333		55.1	1133.33
		37.56	613.333		55.12	1046.67
		37.57	620		55.14	1100
		37.58	620		55.16	1066.67
		37.59	766.667		55.18	1176.67
		37.6	680		55.2	1136.67
		37.61	660		55.22	1100
		37.62	680		55.24	1140
		37.63	800		55.26	1160
		37.64	600		55.28	1200
		37.65	726.667		55.3	1203.33
		37.66	726.667		55.32	1336.67
		37.67	786.667		55.34	1113.33
		37.68	766.667		55.36	1216.67
		37.69	793.333		55.38	1186.67
		37.7	833.333		55.4	1183.33
		37.71	860		55.42	1323.33
		37.72	873.333		55.44	1346.67
		37.73	853.333		55.46	1193.33
		37.74	906.667		55.48	1360
		37.75	953.333		55.5	1250
		37.76	960		55.52	1440
		37.77	980		55.54	1343.33
		37.78	1060		55.56	1353.33
		37.79	1053.33		55.58	1376.67
		37.8	886.667		55.6	1333.33
		37.81	1013.33		55.62	1430
		37.82	1020		55.64	1386.67
		37.83	1073.33		55.66	1540
		37.84	1266.67		55.68	1440
		37.85	1213.33		55.7	1503.33
		37.86	1180		55.72	1473.33
		37.87	1153.33		55.74	1550
		37.88	946.667		55.76	1546.67
		37.89	1180		55.78	1503.33
		37.9	1120		55.8	1700
		37.91	980		55.82	1693.33
		37.92	1020		55.84	1546.67
		37.93	1060		55.86	1683.33
		37.94	960		55.88	1640
		37.95	1140		55.9	1636.67
		37.96	886.667		55.92	1530
		37.97	866.667		55.94	1706.67
		37.98	986.667		55.96	1586.67
		37.99	980		55.98	1750
		38	1060		56	1906.67
		38.01	960		56.02	1836.67
		38.02	980		56.04	1753.33
		38.03	846.667		56.06	1800
		38.04	773.333		56.08	1846.67
		38.05	793.333		56.1	1850
		38.06	720		56.12	1943.33
		38.07	680		56.14	1926.67
		38.08	780		56.16	1896.67
		38.09	620		56.18	1926.67
		38.1	660		56.2	2043.33
		38.11	626.667		56.22	1883.33
		38.12	746.667		56.24	1920
		38.13	553.333		56.26	1976.67
		38.14	633.333		56.28	1956.67
		38.15	580		56.3	1920
		38.16	626.667		56.32	2100
		38.17	606.667		56.34	1976.67
		38.18	613.333		56.36	2136.67
		38.19	606.667		56.38	1996.67
		38.2	526.667		56.4	2046.67
		38.21	513.333		56.42	1936.67
		38.22	526.667		56.44	1900
		38.23	540		56.46	2140
		38.24	466.667		56.48	1846.67
		38.25	400		56.5	2003.33
		38.26	520		56.52	2050
		38.27	386.667		56.54	1890
		38.28	400		56.56	1863.33
		38.29	440		56.58	2003.33
		38.3	386.667		56.6	1780
		38.31	426.667		56.62	1813.33
		38.32	393.333		56.64	1883.33
		38.33	340		56.66	1856.67
		38.34	393.333		56.68	1763.33
		38.35	413.333		56.7	1943.33
		38.36	326.667		56.72	1720
		38.37	480		56.74	1726.67
		38.38	360		56.76	1823.33
		38.39	366.667		56.78	1600
		38.4	366.667		56.8	1710
		38.41	413.333		56.82	1780
		38.42	440		56.84	1566.67
		38.43	340		56.86	1603.33
		38.44	326.667		56.88	1633.33
		38.45	266.667		56.9	1713.33
		38.46	260		56.92	1670
		38.47	273.333		56.94	1556.67
		38.48	386.667		56.96	1656.67
		38.49	293.333		56.98	1663.33
		38.5	280		57	1573.33
		38.51	360		57.02	1450
		38.52	333.333		57.04	1476.67
		38.53	373.333		57.06	1506.67
		38.54	340		57.08	1506.67
		38.55	320		57.1	1423.33
		38.56	293.333		57.12	1500
		38.57	266.667		57.14	1426.67
		38.58	313.333		57.16	1393.33
		38.59	313.333		57.18	1376.67
		38.6	280		57.2	1263.33
		38.61	326.667		57.22	1423.33
		38.62	300		57.24	1316.67
		38.63	313.333		57.26	1363.33
		38.64	313.333		57.28	1253.33
		38.65	306.667		57.3	1226.67
		38.66	346.667		57.32	1250
		38.67	273.333		57.34	1176.67
		38.68	346.667		57.36	1260
		38.69	360		57.38	1303.33
		38.7	313.333		57.4	1220
		38.71	266.667		57.42	1083.33
		38.72	313.333		57.44	1103.33
		38.73	333.333		57.46	1190
		38.74	246.667		57.48	1233.33
		38.75	340		57.5	1266.67
		38.76	466.667		57.52	1100
		38.77	306.667		57.54	1250
		38.78	393.333		57.56	1196.67
		38.79	440		57.58	1196.67
		38.8	333.333		57.6	1053.33
		38.81	426.667		57.62	1103.33
		38.82	406.667		57.64	1186.67
		38.83	473.333		57.66	986.667
		38.84	440		57.68	1056.67
		38.85	373.333		57.7	1020
		38.86	400		57.72	1103.33
		38.87	460		57.74	1020
		38.88	440		57.76	1036.67
		38.89	453.333		57.78	1040
		38.9	433.333		57.8	1003.33
		38.91	426.667		57.82	1080
		38.92	466.667		57.84	1033.33
		38.93	453.333		57.86	1180
		38.94	400		57.88	1043.33
		38.95	373.333		57.9	1026.67
		38.96	393.333		57.92	910
		38.97	406.667		57.94	1000
		38.98	320		57.96	1060
		38.99	406.667		57.98	1016.67
		39	406.667		58	1056.67
		39.01	386.667		58.02	910
		39.02	380		58.04	976.667
		39.03	420		58.06	1066.67
		39.04	400		58.08	933.333
		39.05	400		58.1	1010
		39.06	426.667		58.12	960
		39.07	300		58.14	870
		39.08	340		58.16	993.333
		39.09	346.667		58.18	1016.67
		39.1	340		58.2	990
		39.11	326.667		58.22	883.333
		39.12	420		58.24	1086.67
		39.13	253.333		58.26	1020
		39.14	373.333		58.28	940
		39.15	413.333		58.3	1140
		39.16	293.333		58.32	1133.33
		39.17	260		58.34	980
		39.18	333.333		58.36	910
		39.19	266.667		58.38	993.333
		39.2	306.667		58.4	983.333
		39.21	306.667		58.42	1023.33
		39.22	293.333		58.44	973.333
		39.23	293.333		58.46	1016.67
		39.24	246.667		58.48	963.333
		39.25	260		58.5	1010
		39.26	260		58.52	1003.33
		39.27	260		58.54	943.333
		39.28	233.333		58.56	1020
		39.29	246.667		58.58	1076.67
		39.3	246.667		58.6	1043.33
		39.31	266.667		58.62	1036.67
		39.32	293.333		58.64	1066.67
		39.33	233.333		58.66	920
		39.34	286.667		58.68	1090
		39.35	300		58.7	1010
		39.36	253.333		58.72	1060
		39.37	146.667		58.74	1036.67
		39.38	186.667		58.76	1103.33
		39.39	226.667		58.78	1016.67
		39.4	246.667		58.8	1023.33
		39.41	253.333		58.82	1060
		39.42	253.333		58.84	1146.67
		39.43	286.667		58.86	1036.67
		39.44	240		58.88	986.667
		39.45	233.333		58.9	1100
		39.46	206.667		58.92	866.667
		39.47	246.667		58.94	1043.33
		39.48	206.667		58.96	1033.33
		39.49	226.667		58.98	966.667
		39.5	213.333		59	1036.67
		39.51	273.333		59.02	1063.33
		39.52	226.667		59.04	1030
		39.53	226.667		59.06	1063.33
		39.54	300		59.08	993.333
		39.55	200		59.1	996.667
		39.56	240		59.12	986.667
		39.57	200		59.14	950
		39.58	253.333		59.16	1023.33
		39.59	233.333		59.18	1063.33
		39.6	280		59.2	1020
		39.61	166.667		59.22	946.667
		39.62	220		59.24	950
		39.63	200		59.26	1186.67
		39.64	200		59.28	1110
		39.65	246.667		59.3	1020
		39.66	166.667		59.32	1046.67
		39.67	200		59.34	1100
		39.68	173.333		59.36	926.667
		39.69	220		59.38	990
		39.7	200		59.4	923.333
		39.71	193.333		59.42	1116.67
		39.72	233.333		59.44	970
		39.73	233.333		59.46	1000
		39.74	180		59.48	1076.67
		39.75	166.667		59.5	1086.67
		39.76	186.667		59.52	1083.33
		39.77	266.667		59.54	973.333
		39.78	246.667		59.56	1066.67
		39.79	180		59.58	853.333
		39.8	213.333		59.6	1020
		39.81	146.667		59.62	970
		39.82	146.667		59.64	980
		39.83	153.333		59.66	970
		39.84	200		59.68	993.333
		39.85	213.333		59.7	960
		39.86	200		59.72	1053.33
		39.87	200		59.74	946.667
		39.88	166.667		59.76	926.667
		39.89	213.333		59.78	1023.33
		39.9	180		59.8	900
		39.91	226.667		59.82	906.667
		39.92	266.667		59.84	990
		39.93	193.333		59.86	973.333
		39.94	206.667		59.88	916.667
		39.95	200		59.9	936.667
		39.96	220		59.92	836.667
[truncated: 4,004 more rows]

## Sheet: Figure 2d
Figure 2d
		Sn 3d (i)			Rh 3d (ii)			Ce 3d (iii)
		Binding Energy (eV)	Intensitiy (a. u.)		Binding Energy (eV)	Intensitiy (a. u.)		Binding Energy (eV)	Intensitiy (a. u.)
		475	1364.61		304	124.536		865	-85.9016
		475.125	1370.98		304.125	145.923		865.125	100.532
		475.25	1117.34		304.25	122.31		865.25	481.958
		475.375	1238.7		304.375	-8.8027		865.375	645.874
		475.5	987.567		304.5	422.584		865.5	-100.223
		475.625	1043.93		304.625	391.471		865.625	128.664
		475.75	1177.79		304.75	190.358		865.75	477.533
		475.875	919.157		304.875	161.745		865.875	281.38
		476	835.52		305	5.6323		866	292.702
		476.125	736.884		305.125	164.519		866.125	401.498
		476.25	783.247		305.25	80.9063		866.25	487.764
		476.375	684.611		305.375	382.293		866.375	296.496
		476.5	283.474		305.5	148.68		866.5	17.6932
		476.625	597.338		305.625	362.567		866.625	241.352
		476.75	518.701		305.75	473.954		866.75	154.969
		476.875	377.565		305.875	-14.6587		866.875	121.042
		477	573.928		306	354.228		867	482.067
		477.125	292.791		306.125	448.115		867.125	498.043
		477.25	179.155		306.25	239.502		867.25	373.966
		477.375	338.018		306.375	175.889		867.375	307.334
		477.5	359.382		306.5	489.776		867.5	8.1426
		477.625	205.745		306.625	443.663		867.625	168.89
		477.75	77.1087		306.75	325.05		867.75	39.5739
		477.875	-59.0279		306.875	683.937		867.875	-327.31
		478	-2.6644		307	945.324		868	-19.2628
		478.125	66.199		307.125	711.711		868.125	236.211
		478.25	-279.938		307.25	980.598		868.25	44.1098
		478.375	-211.074		307.375	1189.49		868.375	801.93
		478.5	-149.711		307.5	1473.37		868.5	-375.331
		478.625	-135.847		307.625	1937.26		868.625	34.8239
		478.75	-376.984		307.75	2066.15		868.75	144.892
		478.875	-543.12		307.875	2495.03		868.875	102.37
		479	-319.257		308	2856.42		869	429.752
		479.125	-420.394		308.125	3077.81		869.125	602.035
		479.25	-449.03		308.25	3189.19		869.25	89.2146
		479.375	-585.167		308.375	3245.58		869.375	-218.715
		479.5	-448.803		308.5	3334.47		869.5	398.243
		479.625	-664.94		308.625	3743.36		869.625	292.583
		479.75	-411.076		308.75	3139.74		869.75	161.801
		479.875	-589.713		308.875	3306.13		869.875	400.892
		480	-428.349		309	2937.52		870	-20.1476
		480.125	-609.486		309.125	2566.4		870.125	118.677
		480.25	-295.623		309.25	1952.79		870.25	19.8608
		480.375	-691.759		309.375	1846.68		870.375	380.9
		480.5	-582.896		309.5	1498.06		870.5	509.29
		480.625	-474.032		309.625	1084.45		870.625	387.526
		480.75	-482.669		309.75	1025.84		870.75	40.6035
		480.875	-488.805		309.875	792.225		870.875	233.518
		481	-59.9419		310	853.612		871	111.265
		481.125	-458.579		310.125	707.499		871.125	-96.1597
		481.25	-214.715		310.25	553.886		871.25	228.739
		481.375	-225.852		310.375	652.773		871.375	275.956
		481.5	-126.988		310.5	549.16		871.5	622.988
		481.625	44.3753		310.625	380.547		871.625	97.3293
		481.75	410.739		310.75	541.934		871.75	203.976
		481.875	317.102		310.875	595.821		871.875	635.424
		482	663.466		311	574.708		872	-60.8327
		482.125	789.829		311.125	403.595		872.125	275.203
		482.25	921.193		311.25	469.982		872.25	58.5252
		482.375	1202.56		311.375	706.369		872.375	511.63
		482.5	1506.42		311.5	397.756		872.5	524.513
		482.625	1747.78		311.625	684.143		872.625	479.67
		482.75	2309.15		311.75	745.53		872.75	364.596
		482.875	2763.01		311.875	839.417		872.875	504.286
		483	3204.37		312	733.304		873	328.736
		483.125	3810.74		312.125	879.691		873.125	87.941
		483.25	4497.1		312.25	1141.08		873.25	274.395
		483.375	5843.46		312.375	1152.47		873.375	348.082
		483.5	7097.33		312.5	1246.35		873.5	261.483
		483.625	9053.69		312.625	1320.24		873.625	384.582
		483.75	11117.6		312.75	1836.63		873.75	77.3604
		483.875	13848.9		312.875	1690.51		873.875	447.3
		484	17992.8		313	1964.4		874	409.382
		484.125	22436.6		313.125	1783.29		874.125	278.59
		484.25	28773		313.25	2049.67		874.25	84.9058
		484.375	35916.9		313.375	2018.56		874.375	365.811
		484.5	44613.2		313.5	2022.45		874.5	68.7876
		484.625	55302.1		313.625	1676.34		874.625	-181.182
		484.75	66608.5		313.75	1545.22		874.75	-9.1156
		484.875	79347.3		313.875	1541.61		874.875	172.469
		485	89856.2		314	1438		875	16.0528
		485.125	102730		314.125	1144.38		875.125	-88.381
		485.25	112059		314.25	878.27		875.25	231.649
		485.375	119660		314.375	814.658		875.375	408.626
		485.5	120989		314.5	878.544		875.5	240.031
		485.625	122216		314.625	817.431		875.625	88.3465
		485.75	116367		314.75	603.818		875.75	28.5544
		485.875	107991		314.875	440.205		875.875	223.137
		486	97989.6		315	561.592		876	539.576
		486.125	85841		315.125	145.48		876.125	205.354
		486.25	73894.8		315.25	539.366		876.25	385.453
		486.375	62511.2		315.375	693.254		876.375	29.8542
		486.5	51887.6		315.5	292.14		876.5	846.041
		486.625	41821.4		315.625	371.027		876.625	196.494
		486.75	33432.8		315.75	367.414		876.75	416.197
		486.875	26854.1		315.875	196.302		876.875	740.136
		487	21235.5		316	287.688		877	238.314
		487.125	16834.4		316.125	236.576		877.125	948.237
		487.25	12845.7		316.25	40.4625		877.25	1062.41
		487.375	9699.59		316.375	371.849		877.375	1435.85
		487.5	7860.96		316.5	113.237		877.5	988.545
		487.625	6589.82		316.625	279.623		877.625	560.516
		487.75	4931.18		316.75	96.0105		877.75	1509.27
		487.875	3702.55		316.875	184.898		877.875	1807.3
		488	2793.91		317	156.285		878	1732.12
		488.125	2220.27		317.125	182.672		878.125	1863.75
		488.25	1354.14		317.25	241.559		878.25	2367.18
		488.375	820.501		317.375	195.446		878.375	2759.92
		488.5	491.865		317.5	-65.6675		878.5	3276.97
		488.625	-104.272		317.625	88.2195		878.625	3523.35
		488.75	-682.909		317.75	47.1065		878.75	3754.07
		488.875	-534.045		317.875	110.993		878.875	3946.62
		489	-1047.68		318	277.38		879	4923.51
		489.125	-1386.32		318.125	163.768		879.125	5392.25
		489.25	-1752.45		318.25	40.1545		879.25	5965.36
		489.375	-1981.09		318.375	214.042		879.375	6337.82
		489.5	-1724.73		318.5	150.429		879.5	6419.66
		489.625	-2108.36		318.625	111.816		879.625	7230.87
		489.75	-1939.5		318.75	240.702		879.75	8063.97
		489.875	-1978.14		318.875	284.589		879.875	7876.45
		490	-1876.77		319	33.4765		880	9278.33
		490.125	-1982.91		319.125	64.8635		880.125	10309.6
		490.25	-1979.05		319.25	163.75		880.25	11110.3
		490.375	-1787.68		319.375	155.137		880.375	12417.9
		490.5	-1443.82		319.5	111.525		880.5	13597.5
		490.625	-1469.96		319.625	292.911		880.625	14843.9
		490.75	-1283.59		319.75	324.298		880.75	15757.3
		490.875	-1269.73		319.875	100.686		880.875	17512.7
		491	-1138.37		320	307.072		881	18080
		491.125	-684.503		320.125	85.9595		881.125	18111.7
		491.25	-670.64		320.25	-17.6535		881.25	18967.9
		491.375	93.2237		320.375	218.734		881.375	18971.1
		491.5	739.587		320.5	77.6205		881.5	18553.7
		491.625	863.451		320.625	281.508		881.625	18223.4
		491.75	1614.81		320.75	137.895		881.75	17615
		491.875	2753.68		320.875	-13.2184		881.875	16918.6
		492	3387.54		321	-46.8314		882	15834.2
		492.125	5198.9					882.125	15569.4
		492.25	6785.27					882.25	15044
		492.375	9176.63					882.375	14278.2
		492.5	12078					882.5	13529.4
		492.625	16421.9					882.625	13067.6
		492.75	20378.2					882.75	13527.9
		492.875	26162.1					882.875	12870.2
		493	32908.4					883	12874.5
		493.125	40494.8					883.125	11961
		493.25	49933.7					883.25	12404.5
		493.375	58155					883.375	12810
		493.5	66921.4					883.5	12570.2
		493.625	74522.8					883.625	12372.4
		493.75	78981.6					883.75	12554.3
		493.875	82835.5					883.875	12623.2
		494	83159.4					884	11974.2
		494.125	80108.2					884.125	12004.9
		494.25	74992.1					884.25	11980.2
		494.375	68743.4					884.375	11477.6
		494.5	61299.8					884.5	11899.6
		494.625	52331.2					884.625	11258.8
		494.75	43615					884.75	11490.1
		494.875	37321.4					884.875	11201
		495	30767.8					885	11429.2
		495.125	23909.1					885.125	10514.5
		495.25	19403					885.25	10551.9
		495.375	15189.4					885.375	10516.6
		495.5	11883.2					885.5	9918.41
		495.625	9264.58					885.625	9717.44
		495.75	7070.94					885.75	9788.66
		495.875	6112.31					885.875	9329.58
		496	4296.17					886	9597.72
		496.125	3575.03					886.125	9965.58
		496.25	3643.9					886.25	8448.16
		496.375	2727.76					886.375	8410.48
		496.5	1616.62					886.5	8332.53
		496.625	1372.99					886.625	8514.32
		496.75	1319.35					886.75	8753.37
		496.875	1160.72					886.875	8237.18
		497	919.579					887	8555.75
		497.125	485.942					887.125	8186.59
		497.25	742.306					887.25	7437.2
		497.375	813.669					887.375	8370.1
		497.5	385.032					887.5	7947.8
		497.625	266.396					887.625	7840.29
		497.75	232.759					887.75	7945.08
		497.875	364.123					887.875	7477.18
		498	410.486					888	7651.6
		498.125	664.35					888.125	7035.85
		498.25	468.213					888.25	7349.92
		498.375	39.5763					888.375	6703.83
		498.5	40.9399					888.5	7070.08
		498.625	479.803					888.625	5933.68
		498.75	-133.833					888.75	6492.14
		498.875	452.53					888.875	5945.46
		499	331.394					889	6333.66
		499.125	145.257					889.125	5064.22
		499.25	-103.379					889.25	4972.17
		499.375	220.484					889.375	4755.01
		499.5	-270.653					889.5	4027.74
		499.625	90.7108					889.625	4102.88
		499.75	-17.9258					889.75	3990.43
		499.875	8.4377					889.875	3580.39
		500	-212.699					890	3020.27
		500.125	-376.335					890.125	3157.58
		500.25	-299.972					890.25	2732.32
		500.375	-486.109					890.375	2534.51
		500.5	-327.245					890.5	2671.65
		500.625	-23.3817					890.625	2471.24
		500.75	-482.018					890.75	2340.79
		500.875	-513.155					890.875	2057.81
		501	-306.791					891	1952.3
		501.125	-315.428					891.125	1471.78
		501.25	-961.564					891.25	1523.74
		501.375	-815.201					891.375	1250.7
		501.5	-376.338					891.5	1347.65
		501.625	-364.974					891.625	1119.62
		501.75	-586.111					891.75	949.096
		501.875	-144.747					891.875	1061.09
		502	-120.884					892	1048.12
		502.125	-84.5204					892.125	537.679
		502.25	-135.657					892.25	542.278
		502.375	70.7065					892.375	711.924
		502.5	-200.43					892.5	606.623
		502.625	-9.0667					892.625	96.3822
		502.75	-60.2032					892.75	203.708
		502.875	48.6602					892.875	123.606
		503	217.524					893	848.583
		503.125	401.387					893.125	166.145
		503.25	355.25					893.25	231.292
		503.375	674.114					893.375	264.024
		503.5	385.477					893.5	489.343
		503.625	704.341					893.625	537.249
		503.75	750.704					893.75	350.242
		503.875	784.568					893.875	568.324
		504	728.431					894	841.495
		504.125	664.795					894.125	824.755
		504.25	916.158					894.25	250.606
		504.375	1002.52					894.375	1211.55
		504.5	813.885					894.5	930.081
		504.625	725.248					894.625	893.707
		504.75	1159.11					894.75	1444.93
		504.875	1175.48					894.875	1046.24
		505	1669.34					895	1820.14
								895.125	2081.64
								895.25	2053.24
								895.375	2362.43
								895.5	3039.22
								895.625	4163.61
								895.75	3808.1
								895.875	5460.18
								896	6117.37
								896.125	6489.65
								896.25	7702.04
								896.375	9052.02
								896.5	10707.1
								896.625	11184.8
								896.75	11685.1
								896.875	13430.5
								897	14738.5
								897.125	15239.1
								897.25	15769.8
								897.375	15378.1
								897.5	16304.1
								897.625	15615.1
								897.75	14446.3
								897.875	13892.5
								898	12878.9
								898.125	12047.9
								898.25	11841.9
								898.375	10808.6
								898.5	10505.5
								898.625	10304.9
								898.75	10711.9
								898.875	10586.6
								899	10843.9
								899.125	11416.2
								899.25	12021.2
								899.375	12806.4
								899.5	14184.1
								899.625	13227
								899.75	13602.4
								899.875	13425.5
								900	13438.7
								900.125	13162.1
								900.25	12015.5
								900.375	11679.1
								900.5	10750.3
								900.625	10729.2
								900.75	9123.12
								900.875	9504.7
								901	9011.4
								901.125	9103.23
								901.25	7910.19
								901.375	8024.78
								901.5	7949.49
								901.625	7776.84
								901.75	8061.81
								901.875	7669.42
								902	7257.15
								902.125	6772.52
								902.25	7505.52
								902.375	7093.65
								902.5	6984.42
								902.625	7137.82
								902.75	7438.86
								902.875	6402.53
								903	6703.84
								903.125	6582.79
								903.25	6339.37
								903.375	5676.09
								903.5	5725.45
								903.625	5742.45
								903.75	5367.09
								903.875	5541.88
								904	5306.8
								904.125	4929.37
								904.25	5732.08
								904.375	5582.43
								904.5	5672.93
								904.625	4651.07
								904.75	5231.86
								904.875	5100.29
								905	4351.37
								905.125	4882.6
								905.25	5076.48
								905.375	5638
								905.5	4779.68
								905.625	5401.5
								905.75	5328.48
								905.875	4923.11
								906	4907.89
								906.125	5417.82
								906.25	4687.91
								906.375	4875.65
								906.5	4531.04
								906.625	4964.1
								906.75	5177.3
								906.875	4328.17
								907	4626.69
								907.125	3837.87
								907.25	4276.71
								907.375	3743.21
								907.5	3644.86
								907.625	3669.18
								907.75	2588.66
								907.875	2570.81
								908	2230.61
								908.125	2580.58
								908.25	2128.21
								908.375	2263.51
								908.5	2566.47
								908.625	2149.6
								908.75	1785.4
								908.875	2176.36
								909	1629.99
								909.125	1833.79
								909.25	2177.76
								909.375	1326.9
								909.5	1778.71
								909.625	1293.19
								909.75	1087.85
								909.875	1340.17
								910	1620.17
								910.125	1302.85
								910.25	883.194
								910.375	1506.22
								910.5	1474.42
								910.625	507.792
								910.75	1146.34
								910.875	737.576
								911	853.985
								911.125	798.074
								911.25	492.342
								911.375	1134.29
								911.5	1028.92
								911.625	1033.73
								911.75	873.729
								911.875	746.406
								912	284.268
								912.125	667.314
								912.25	1083.05
								912.375	1276.47
								912.5	1242.59
								912.625	613.896
								912.75	932.907
								912.875	584.619
								913	1109.04
								913.125	771.162
								913.25	1613.5
								913.375	943.551
								913.5	1236.32
								913.625	1656.81
								913.75	2080.03
								913.875	1718.47
								914	2784.64
								914.125	3251.04
								914.25	3905.18
								914.375	4692.06
								914.5	5176.69
								914.625	5296.55
								914.75	5936.67
								914.875	6984.54
								915	7427.66
								915.125	7998.54
								915.25	8709.69
								915.375	9093.59
								915.5	9495.27
								915.625	10099.7
								915.75	9566.93
								915.875	9879.43
								916	9284.7
								916.125	8822.76
								916.25	7423.61
								916.375	7124.74
								916.5	6231.16
								916.625	5420.39
								916.75	4974.91
								916.875	4369.73
								917	4149.85
								917.125	3487.79
								917.25	3481.03
								917.375	2384.59
								917.5	2590.96
								917.625	2370.16
								917.75	1492.18
								917.875	1569.52
								918	1027.2
								918.125	1665.21
								918.25	1123.55
								918.375	1104.73
								918.5	941.259
								918.625	1043.13
								918.75	707.846
								918.875	1370.42
								919	1170.84
								919.125	491.62
								919.25	390.262
								919.375	519.267
								919.5	926.14
								919.625	760.882
								919.75	-44.0023
								919.875	1113.99
								920	214.861
								920.125	1143.61
								920.25	602.753
								920.375	494.78
								920.5	394.699
								920.625	550.007
								920.75	30.6987
								920.875	489.268
								921	383.21
								921.125	337.519
								921.25	322.188
								921.375	504.714
								921.5	680.09
								921.625	410.811
								921.75	121.87
								921.875	235.763
								922	632.484
								922.125	-160.472
								922.25	539.388
								922.375	594.559
								922.5	557.537
								922.625	18.3138
								922.75	4.3858
								922.875	525.747
								923	869.891
								923.125	294.313
								923.25	424.008
								923.375	566.47
								923.5	201.692
								923.625	837.171
								923.75	552.9
								923.875	393.873
								924	80.0848
								924.125	-63.4696
								924.25	-56.7961
								924.375	130.1
								924.5	124.712
								924.625	227.036
								924.75	609.566
								924.875	462.295
								925	637.719
								925.125	630.832
								925.25	284.129
								925.375	225.103
								925.5	901.25
								925.625	375.064
								925.75	-393.462
								925.875	743.168
								926	404.949
								926.125	236.874
								926.25	628.938
								926.375	266.135
								926.5	328.46
								926.625	755.907
								926.75	303.471
								926.875	268.647
								927	301.428
								927.125	826.808
								927.25	684.784
								927.375	832.848
								927.5	60.9959
								927.625	629.221
								927.75	792.519
								927.875	920.884
								928	759.309
								928.125	665.291
								928.25	388.822
								928.375	977.398
								928.5	826.012
								928.625	644.66
								928.75	993.336
								928.875	962.034
								929	470.749
								929.125	1014.47
								929.25	323.206
								929.375	384.437
								929.5	1008.16
								929.625	709.378
								929.75	865.576
								929.875	374.251
								930	980.399
								930.125	1019.01
								930.25	867.59
								930.375	331.121
								930.5	507.102
								930.625	1015.53
								930.75	953.892
								930.875	1034.69
								931	1047.92
								931.125	633.563
								931.25	669.128
								931.375	414.603
								931.5	369.984
								931.625	880.265
								931.75	355.44
								931.875	3.0041
								932	657.952
								932.125	147.776
								932.25	542.474
								932.375	829.538
								932.5	861.462
								932.625	355.743
								932.75	607.373
								932.875	1531.35
								933	757.661
								933.125	911.308
								933.25	649.782
								933.375	765.579
								933.5	663.692
								933.625	624.116
								933.75	489.346
								933.875	876.875
								934	599.199
								934.125	608.812
								934.25	353.207
								934.375	1209.88
								934.5	443.827
								934.625	-309.961
								934.75	128.512
								934.875	946.74
								935	54.7189

## Sheet: Figure 3a-c
Figure 3a
		SnO2 sensor (ii)														SnO2 sensor (iii)
		Temp. (°C)	S (Ra/Rg–1)	S (Ra/Rg–1)	S (Ra/Rg–1)	S (Ra/Rg–1)	S (Ra/Rg–1)	S (Ra/Rg–1)	S (Ra/Rg–1)	S (Ra/Rg–1)	S (Ra/Rg–1)	S (Ra/Rg–1)	S (Ra/Rg–1)			Gas	S (Ra/Rg–1)
		250	2.4559	5.2299	6.718	9.9576	16.0171	10.5963	11.8107	15.2228	4.6962	2.4206	0.7113			Benzene	14.9124
		275	4.0787	8.509	9.0288	16.3531	21.3094	5.7201	8.7713	7.9696	8.6275	2.8646	0.4533			Toluene	25.3075
		300	14.9124	25.3075	24.272	30.1504	36.939	9.4128	15.2439	12.266	7.7236	7.2436	1.5896			Ethylbenzene	24.272
		325	13.7083	15.8863	15.7368	15.3366	16.8625	5.9915	9.7928	7.2417	6.2621	4.5268	1.2436			Xylene	30.1504
		350	8.2022	7.731	8.1974	8.0321	7.5448	3.4107	5.7041	3.7681	3.8522	2.014	1.0944			Styrene	36.939
			(Benzene)	(Toluene)	(Ethylbenzene)	(Xylene)	(Styrene)	(Ethanol)	(HCHO)	(Acetone)	(Ammonia)	(CO)	(Methane)			Ethanol	9.4128
																HCHO	15.2439
																Acetone	12.266
																Ammonia	7.7236
																CO	7.2436
																Methane	1.5896
Figure 3b
		Rh–SnO2 sensor (ii)														Rh–SnO2 sensor (iii)
		Temp. (°C)	S (Ra/Rg–1)	S (Ra/Rg–1)	S (Ra/Rg–1)	S (Ra/Rg–1)	S (Ra/Rg–1)	S (Ra/Rg–1)	S (Ra/Rg–1)	S (Ra/Rg–1)	S (Ra/Rg–1)	S (Ra/Rg–1)	S (Ra/Rg–1)			Gas	S (Ra/Rg–1)
		250	21.7819	59.7733	72.8209	116.613	180.561	47.694	64.9746	97.2966	40.8451	7.5611	0.9951			Benzene	42.8127
		275	39.7064	109.075	99.6207	178.921	216.367	35.9615	49.7768	51.7707	43.4031	5.0752	0.9209			Toluene	89.1053
		300	42.8127	89.1053	72.9228	95.1902	130.852	20.5812	25.886	29.0423	30.0179	3.9642	0.9082			Ethylbenzene	72.9228
		325	26.6278	32.4742	29.5055	28.9298	36.949	10.802	13.833	13.8349	9.8234	2.0688	1.098			Xylene	95.1902
		350	10.0708	9.2468	9.6912	8.8332	9.6098	4.6965	6.4275	5.7443	4.0728	0.8301	0.9662			Styrene	130.852
			(Benzene)	(Toluene)	(Ethylbenzene)	(Xylene)	(Styrene)	(Ethanol)	(HCHO)	(Acetone)	(Ammonia)	(CO)	(Methane)			Ethanol	20.5812
																HCHO	25.886
																Acetone	29.0423
																Ammonia	30.0179
																CO	3.9642
																Methane	0.9082
Figure 3c
		0.4CeO2/Rh–SnO2 sensor (ii)														0.4CeO2/Rh–SnO2 sensor (iii)
		Temp. (°C)	S (Ra/Rg–1)	S (Ra/Rg–1)	S (Ra/Rg–1)	S (Ra/Rg–1)	S (Ra/Rg–1)	S (Ra/Rg–1)	S (Ra/Rg–1)	S (Ra/Rg–1)	S (Ra/Rg–1)	S (Ra/Rg–1)	S (Ra/Rg–1)			Gas	S (Ra/Rg–1)
		250	41.1843	79.0707	40.784	73.1569	143.809	5.0465	11.0463	11.0902	47.8868	7.8374	0.1926			Benzene	45.2655
		275	43.6013	108.928	46.9643	78.3089	107.829	1.808	5.1035	3.9285	23.596	3.6285	0.1143			Toluene	61.1661
		300	45.2655	61.1661	32.7405	29.1839	35.398	1.0117	3.0076	2.0631	2.8929	1.9537	0.2799			Ethylbenzene	32.7405
		325	16.5694	15.6774	10.9562	10.3458	8.187	0.5044	1.667	0.919	1.4164	0.854	0.4577			Xylene	29.1839
		350	2.8963	2.5815	1.8271	2.2318	1.8185	0.4722	0.8059	0.4674	0.5215	0.1453	0.7874			Styrene	35.398
			(Benzene)	(Toluene)	(Ethylbenzene)	(Xylene)	(Styrene)	(Ethanol)	(HCHO)	(Acetone)	(Ammonia)	(CO)	(Methane)			Ethanol	1.0117
																HCHO	3.0076
																Acetone	2.0631
																Ammonia	2.8929
																CO	1.9537
																Methane	0.2799

## Sheet: Figure 3d
Figure 3d
		Benzene		Toluene		Ethylbenzene		Xylene		Styrene
		Time (s)	Resistance (Ω)	Time (s)	Resistance (Ω)	Time (s)	Resistance (Ω)	Time (s)	Resistance (Ω)	Time (s)	Resistance (Ω)
		0.097	6018950	0.155	5723030	0.638	5714640	0.512	6210250	0.976	5639680
		1.1	6008700	1.159	5732400	1.641	5692140	1.515	6258890	1.98	5620560
		2.104	6057960	2.16	5762880	2.645	5735410	2.517	6241830	2.984	5601040
		3.106	6005770	3.162	5747950	3.649	5743570	3.52	6228590	3.988	5673400
		4.109	6040130	4.165	5720920	4.653	5696220	4.523	6204870	4.992	5637950
		5.112	6033310	5.169	5721110	5.657	5715420	5.526	6221470	5.996	5628180
		6.115	6014710	6.171	5783000	6.661	5730890	6.529	6242310	6.998	5639160
		7.118	5992070	7.174	5758830	7.666	5742010	7.532	6229950	8.002	5636110
		8.121	6008900	8.175	5759030	8.668	5732560	8.535	6235370	9.006	5641110
		9.124	6036710	9.177	5764500	9.673	5713100	9.538	6216000	10.008	5622910
		10.127	6039250	10.181	5720490	10.677	5748750	10.541	6215580	11.011	5647860
		11.13	6004800	11.182	5738000	11.681	5766390	11.545	6232740	12.017	5619040
		12.133	6021960	12.185	5737710	12.685	5741590	12.548	6258570	13.021	5640630
		13.136	6001760	13.188	5782810	13.689	5699310	13.551	6235880	14.025	5637440
		14.139	6034750	14.19	5729230	14.693	5722290	14.554	6235680	15.029	5640910
		15.141	6043780	15.192	5761400	15.697	5725280	15.557	6205830	16.033	5645610
		16.144	6025560	16.195	5748160	16.698	5727910	16.56	6213500	17.037	5616500
		17.147	6047090	17.197	5744880	17.702	5744750	17.563	6190450	18.041	5601400
		18.149	6029540	18.2	5735230	18.705	5726320	18.566	6228240	19.044	5675320
		19.152	6025120	19.201	5723380	19.708	5722440	19.569	6212900	20.049	5646450
		20.155	6026690	20.203	5743570	20.712	5712330	20.572	6243970	21.053	5603710
		21.157	6007150	21.205	5749490	21.716	5757420	21.573	6245880	22.057	5619800
		22.16	6031340	22.208	5790180	22.72	5729740	22.576	6196420	23.061	5636730
		23.163	5999920	23.211	5763630	23.724	5741950	23.578	6213370	24.065	5646330
		24.167	6029370	24.214	5762900	24.728	5724700	24.579	6217000	25.069	5645040
		25.169	6033500	25.218	5732990	25.73	5712460	25.581	6235680	26.073	5611370
		26.172	6036300	26.22	5739400	26.732	5694200	26.583	6224440	27.077	5629160
		27.175	6019300	27.224	5765280	27.738	5702410	27.585	6261500	28.081	5621910
		28.178	6034550	28.227	5767790	28.741	5741020	28.587	6273410	29.085	5648880
		29.181	6054730	29.229	5757660	29.745	5706620	29.589	6257830	30.089	5618690
		30.184	6012170	30.232	5748740	30.749	5711580	30.591	6237110	31.093	5619500
		31.187	6041300	31.235	5745970	31.753	5752940	31.593	6246390	32.097	5607580
		32.19	6022650	32.239	5740610	32.757	5760770	32.595	6241590	33.101	5643700
		33.193	6037860	33.241	5752920	33.759	5747570	33.596	6217330	34.104	5627710
		34.196	6031220	34.244	5759320	34.763	5740850	34.597	6198000	35.109	5616310
		35.199	6048870	35.245	5773720	35.767	5709160	35.599	6203030	36.111	5615380
		36.202	6027470	36.249	5745550	36.771	5749290	36.6	6230350	37.115	5639610
		37.205	6043090	37.251	5758320	37.775	5734690	37.602	6193650	38.119	5639470
		38.208	6068700	38.254	5745580	38.779	5725990	38.603	6209940	39.123	5613740
		39.211	6043570	39.255	5737320	39.783	5714780	39.606	6253520	40.127	5618020
		40.213	6029380	40.259	5776820	40.787	5696410	40.61	6246700	41.131	5656980
		41.216	5998700	41.261	5722780	41.791	5726050	41.613	6214900	42.135	5618150
		42.219	6041680	42.264	5762370	42.795	5733420	42.616	6247500	43.139	5641520
		43.221	6030450	43.267	5752190	43.799	5739820	43.619	6195790	44.143	5603420
		44.224	6013640	44.271	5738710	44.803	5724650	44.62	6235150	45.147	5599580
		45.227	6032160	45.275	5720090	45.807	5692740	45.621	6214090	46.151	5609160
		46.229	6028570	46.278	5752700	46.812	5719850	46.624	6219880	47.155	5645340
		47.231	6021120	47.28	5761210	47.816	5742820	47.627	6223610	48.16	5630760
		48.234	6042840	48.284	5752490	48.818	5707780	48.631	6214660	49.162	5641550
		49.237	6006710	49.286	5747880	49.822	5712720	49.633	6191770	50.166	5624070
		50.239	6046950	50.288	5720350	50.826	5745020	50.637	6239490	51.17	5676560
		51.242	6040640	51.291	5736340	51.83	5735380	51.639	6233760	52.175	5639480
		52.245	6016580	52.295	5748920	52.834	5729570	52.642	6242790	53.179	5619030
		53.249	6004790	53.298	5785530	53.839	5719310	53.645	6214520	54.183	5603130
		54.251	6004320	54.3	5760680	54.84	5715750	54.647	6214690	55.187	5606770
		55.254	6028780	55.303	5750390	55.844	5694950	55.65	6234790	56.192	5627350
		56.257	6043560	56.306	5739930	56.848	5729140	56.653	6225930	57.196	5636210
		57.26	6012080	57.31	5754570	57.852	5746670	57.656	6224750	58.197	5609380
		58.263	6033430	58.313	5780560	58.856	5726330	58.66	6203550	59.202	5652390
		59.266	6037840	59.315	5726620	59.86	5718770	59.662	6231380	60.207	5631780
		60.269	6079240	60.317	5753730	60.864	5739090	60.667	6263800	61.211	5643650
		61.272	6044660	61.318	5763540	61.868	5768880	61.67	6239840	62.214	5620860
		62.275	6028130	62.319	5764720	62.873	5743410	62.672	6227520	63.219	5627110
		63.278	6020090	63.322	5760320	63.877	5699600	63.674	6224260	64.223	5641980
		64.281	6005500	64.324	5739570	64.881	5698160	64.677	6219170	65.228	5640370
		65.284	6024790	65.325	5722990	65.885	5756920	65.68	6230120	66.232	5621170
		66.287	6053470	66.328	5719660	66.889	5755180	66.683	6241680	67.236	5623670
		67.29	6051100	67.328	5750640	67.893	5732890	67.687	6226770	68.24	5643160
		68.293	6022320	68.33	5793700	68.897	5713670	68.69	6239580	69.245	5638110
		69.295	6028430	69.333	5762830	69.902	5716990	69.693	6215620	70.249	5636750
		70.298	6078540	70.333	5758500	70.906	5731600	70.696	6226790	71.253	5618160
		71.301	6050400	71.335	5751380	71.909	5733550	71.699	6211540	72.257	5609690
		72.303	6046010	72.337	5739790	72.913	5742930	72.702	6246030	73.262	5641130
		73.306	6006790	73.34	5730790	73.917	5703550	73.705	6226250	74.268	5630660
		74.309	6046620	74.342	5719310	74.921	5717880	74.708	6218300	75.273	5633590
		75.311	6032380	75.342	5741270	75.925	5717660	75.712	6216610	76.277	5641340
		76.314	6049090	76.343	5718760	76.929	5736290	76.715	6276940	77.282	5633130
		77.317	6044410	77.345	5753440	77.933	5719600	77.719	6242050	78.286	5618870
		78.321	6051580	78.348	5771720	78.937	5697430	78.721	6215250	79.291	5660260
		79.323	6026150	79.351	5740970	79.941	5726390	79.724	6216800	80.294	5627880
		80.326	6010300	80.354	5737240	80.945	5727970	80.727	6226770	81.298	5626970
		81.329	6013290	81.357	5738210	81.946	5732220	81.73	6227430	82.302	5636030
		82.332	6047940	82.358	5738870	82.95	5741840	82.733	6208270	83.306	5635550
		83.335	6039570	83.36	5749340	83.954	5712810	83.736	6240570	84.311	5610570
		84.338	6026550	84.362	5759980	84.959	5722850	84.74	6229580	85.314	5642670
		85.341	6030420	85.365	5757020	85.964	5730880	85.742	6203170	86.318	5645760
		86.344	6079360	86.368	5758990	86.968	5742700	86.745	6197650	87.322	5619170
		87.347	6061790	87.371	5737360	87.972	5710450	87.748	6233920	88.326	5655200
		88.35	6056350	88.374	5719410	88.976	5716620	88.751	6265750	89.331	5644790
		89.353	6032540	89.378	5722340	89.98	5732910	89.754	6236130	90.336	5650340
		90.356	6010230	90.381	5760980	90.984	5733750	90.758	6241150	91.338	5623080
		91.358	6042000	91.383	5732600	91.988	5707250	91.761	6215720	92.343	5603490
		92.361	6054530	92.387	5731260	92.992	5711820	92.765	6233170	93.347	5607980
		93.364	6053870	93.39	5766690	93.996	5721950	93.768	6242980	94.352	5647900
		94.367	6057240	94.392	5722040	95	5735860	94.77	6234050	95.357	5645380
		95.37	6031450	95.396	5755700	96.004	5730680	95.774	6198330	96.362	5624880
		96.373	6012050	96.398	5760520	97.006	5742770	96.778	6196420	97.367	5643260
		97.376	6082000	97.401	5727630	98.01	5716260	97.781	6240340	98.371	5651410
		98.379	6066000	98.405	5743190	99.014	5747110	98.785	6245300	99.372	5641690
		99.382	6041790	99.407	5723630	100.017	5732860	99.786	6235890	100.376	5618660
		100.385	6055320	100.41	5756420	101.021	5733800	100.79	6218140	101.381	5623700
		101.388	6032730	101.413	5746890	102.025	5701700	101.794	6212610	102.386	5617060
		102.39	6012600	102.416	5731280	103.03	5714710	102.797	6273200	103.388	5639460
		103.393	6090930	103.419	5720620	104.034	5759680	103.8	6240830	104.393	5644290
		104.396	6057770	104.422	5750990	105.038	5731990	104.803	6228380	105.398	5604130
		105.398	6054130	105.425	5738830	106.042	5721970	105.806	6231880	106.403	5642070
		106.401	6036350	106.428	5752350	107.046	5712420	106.81	6194830	107.407	5649610
		107.404	6046050	107.432	5737200	108.05	5720470	107.814	6239750	108.411	5631330
		108.406	6061800	108.435	5739680	109.054	5733070	108.818	6246130	109.412	5637860
		109.409	6029170	109.438	5751400	110.055	5709450	109.821	6243070	110.417	5642840
		110.411	6082380	110.441	5750900	111.059	5728260	110.825	6218880	111.422	5646380
		111.414	6043250	111.441	5760740	112.063	5717660	111.828	6197420	112.428	5634080
		112.417	6035290	112.445	5761930	113.067	5697850	112.832	6252300	113.432	5614770
		113.42	6031600	113.448	5736680	114.071	5756480	113.836	6227290	114.437	5665550
		114.423	6048160	114.451	5718210	115.075	5739070	114.839	6228330	115.442	5650190
		115.426	6036480	115.454	5754650	116.079	5729380	115.842	6218780	116.443	5641500
		116.428	6060070	116.456	5742830	117.083	5714710	116.845	6224160	117.449	5612150
		117.431	6062560	117.459	5736270	118.087	5716950	117.848	6220950	118.454	5628790
		118.434	6037100	118.461	5728670	119.091	5696800	118.851	6239340	119.458	5647200
		119.436	6015940	119.464	5738600	120.095	5739840	119.855	6237190	120.463	5651140
		120.439	6053790	120.468	5741970	121.099	5726740	120.859	6195690	121.469	5620750
		121.442	6071710	121.47	5750470	122.102	5715100	121.863	6256600	122.475	5678870
		122.446	6049670	122.472	5778450	123.106	5715790	122.867	6239420	123.481	5617840
		123.448	6015690	123.475	5746930	124.11	5768550	123.871	6226430	124.483	5603530
		124.451	6058590	124.478	5742590	125.113	5756690	124.875	6230090	125.488	5648060
		125.454	6085990	125.481	5734790	126.117	5720750	125.879	6230830	126.492	5623440
		126.457	6064020	126.483	5741740	127.121	5700010	126.883	6228590	127.497	5643670
		127.46	6058710	127.486	5721370	128.125	5744870	127.887	6247420	128.502	5622070
		128.463	6045320	128.489	5759320	129.127	5694500	128.891	6222120	129.505	5643820
		129.466	6038560	129.491	5761230	130.131	5738560	129.895	6192780	130.51	5678780
		130.469	6070830	130.494	5758740	131.135	5738450	130.899	6239120	131.511	5668490
		131.472	6020910	131.498	5736060	132.138	5719350	131.903	6226030	132.516	5649310
		132.475	6074780	132.501	5747060	133.142	5747210	132.907	6195380	133.521	5620560
		133.478	6051020	133.503	5754990	134.146	5735050	133.909	6216440	134.526	5636100
		134.481	6041120	134.506	5754570	135.15	5733580	134.913	6228080	135.531	5647300
		135.484	6021720	135.509	5731810	136.154	5734480	135.917	6215610	136.534	5630620
		136.487	6085710	136.512	5726250	137.158	5695630	136.919	6240700	137.539	5618060
		137.49	6045960	137.515	5758420	138.162	5696880	137.921	6227340	138.543	5638780
		138.492	6057000	138.518	5756830	139.166	5738750	138.925	6242430	139.549	5638150
		139.495	6049250	139.521	5760940	140.17	5743200	139.929	6194370	140.554	5604540
		140.498	6040970	140.524	5753650	141.174	5717460	140.933	6233080	141.559	5608890
		141.5	6025360	141.527	5740450	142.178	5720960	141.937	6238270	142.565	5651500
		142.503	6054360	142.531	5733960	143.182	5757620	142.941	6228390	143.57	5641130
		143.506	6065030	143.533	5745470	144.186	5731170	143.945	6220910	144.575	5641540
		144.508	6063590	144.536	5723220	145.19	5697640	144.946	6217780	145.58	5646380
		145.511	6033080	145.54	5761070	146.194	5695640	145.95	6196270	146.585	5628490
		146.514	6040770	146.541	5750910	147.198	5759320	146.954	6251760	147.59	5621450
		147.518	6074010	147.544	5744040	148.202	5746690	147.958	6229760	148.596	5675130
		148.52	6058380	148.547	5736610	149.206	5724680	148.962	6207930	149.601	5641060
		149.523	6060840	149.549	5760140	150.21	5712290	149.966	6192970	150.606	5636330
		150.526	6053230	150.552	5752780	151.214	5715460	150.97	6241700	151.611	5629630
		151.529	6021190	151.556	5771020	152.218	5697950	151.974	6239570	152.616	5669400
		152.532	6063530	152.558	5761220	153.222	5740120	152.978	6200870	153.621	5633420
		153.535	6094500	153.561	5758800	154.226	5726030	153.98	6238550	154.626	5618670
		154.538	6090700	154.565	5747280	155.23	5713460	154.984	6271890	155.631	5675210
		155.541	6051660	155.568	5750630	156.234	5693260	155.988	6242470	156.635	5651730
		156.544	6043110	156.571	5764600	157.238	5735940	156.992	6196250	157.641	5609320
		157.547	6041150	157.575	5754800	158.242	5743540	157.996	6199140	158.646	5603760
		158.55	6088820	158.577	5746230	159.246	5724360	159	6272720	159.651	5650680
		159.553	6068810	159.581	5733200	160.248	5719410	160.004	6248430	160.656	5634610
		160.555	6077980	160.583	5715680	161.252	5713560	161.008	6244580	161.661	5627560
		161.558	6075760	161.586	5792830	162.256	5726080	162.012	6198430	162.666	5642210
		162.561	6028410	162.59	5761870	163.26	5737980	163.016	6235380	163.671	5646430
		163.563	6040630	163.592	5735810	164.264	5743470	164.02	6236050	164.676	5604360
		164.566	6073670	164.596	5721460	165.268	5722500	165.025	6203900	165.681	5610060
		165.569	6048400	165.598	5724370	166.273	5713610	166.029	6252050	166.686	5666440
		166.571	6090020	166.601	5748580	167.277	5696820	167.033	6241570	167.69	5618770
		167.574	6058110	167.604	5755940	168.282	5742370	168.037	6247950	168.696	5632960
		168.577	6027920	168.608	5757680	169.286	5702680	169.041	6219220	169.701	5677860
		169.581	6038490	169.608	5746930	170.29	5720480	170.045	6197750	170.707	5641050
		170.583	6043920	170.611	5743770	171.294	5723970	171.049	6211040	171.711	5617770
		171.585	6057530	171.616	5751740	172.298	5707490	172.053	6235180	172.716	5629190
		172.588	6038200	172.618	5744000	173.302	5744140	173.057	6225460	173.721	5649820
		173.591	6067880	173.621	5789890	174.306	5740070	174.061	6195410	174.726	5634260
		174.593	6049020	174.622	5759260	175.31	5713560	175.065	6227310	175.73	5615890
		175.596	6048060	175.625	5750560	176.314	5699740	176.069	6229530	176.737	5648480
		176.599	6027630	176.628	5762890	177.318	5761780	177.073	6222480	177.742	5641650
		177.601	6035800	177.631	5736850	178.322	5730670	178.074	6222350	178.747	5619650
		178.604	6068790	178.634	5738330	179.326	5734190	179.078	6276860	179.752	5668350
		179.607	6071750	179.637	5723090	180.33	5736070	180.082	6247000	180.753	5644300
		180.611	6073380	180.641	5769730	181.334	5698390	181.086	6244360	181.759	5650460
		181.613	6048220	181.644	5751390	182.338	5739790	182.09	6222350	182.761	5645530
		182.619	6027460	182.648	5732020	183.342	5724630	183.093	6199680	183.766	5604090
		183.623	6086860	183.65	5748370	184.346	5716090	184.097	6237160	184.771	5678100
		184.625	6070730	184.654	5746950	185.351	5726700	185.102	6222630	185.776	5642910
		185.628	6038630	185.657	5786570	186.355	5753160	186.106	6246470	186.78	5640470
		186.631	6052610	186.66	5762200	187.359	5729940	187.11	6203820	187.784	5622930
		187.633	6028950	187.663	5729080	188.363	5714220	188.114	6240870	188.791	5662060
		188.636	6097200	188.665	5730870	189.367	5740010	189.118	6242710	189.796	5632740
		189.639	6056700	189.669	5718050	190.373	5744780	190.121	6221640	190.801	5638610
		190.641	6067220	190.671	5750980	191.376	5743300	191.126	6244720	191.807	5679140
		191.643	6070380	191.673	5755700	192.38	5719050	192.13	6224060	192.812	5651880
		192.646	6048950	192.675	5761240	193.384	5698020	193.134	6200890	193.817	5618930
		193.65	6056110	193.679	5735640	194.386	5721210	194.138	6252800	194.822	5636770
		194.653	6100450	194.683	5742370	195.39	5703950	195.142	6273070	195.827	5648440
		195.656	6083050	195.684	5753160	196.394	5737550	196.146	6250970	196.832	5644030
		196.659	6064590	196.688	5721270	197.398	5700320	197.15	6212140	197.838	5630780
		197.662	6075710	197.69	5733670	198.403	5714350	198.154	6250850	198.843	5648130
		198.666	6069090	198.693	5755500	199.406	5726290	199.158	6211130	199.849	5645600
		199.669	6034740	199.696	5721470	200.41	5739970	200.162	6250220	200.853	5623420
		200.672	6071230	200.699	5744100	201.414	5734460	201.166	6219990	201.859	5676520
		201.675	6060060	201.702	5778680	202.417	5716630	202.17	6199330	202.864	5629910
		202.678	6032940	202.704	5722310	203.421	5712700	203.174	6242830	203.869	5622260
		203.681	6050810	203.708	5747790	204.426	5698030	204.178	6229860	204.874	5635800
		204.684	6047650	204.711	5718230	205.428	5770040	205.182	6221630	205.879	5644350
		205.687	6080160	205.713	5743200	206.432	5724980	206.186	6197680	206.884	5609270
		206.689	6032970	206.716	5746520	207.436	5738340	207.19	6244820	207.889	5622170
		207.692	6074720	207.72	5756350	208.44	5698360	208.194	6247730	208.894	5647140
		208.696	6079630	208.722	5754210	209.444	5759250	209.195	6248770	209.899	5641600
		209.698	6078540	209.725	5741890	210.448	5740560	210.199	6218460	210.902	5640690
		210.701	6051760	210.728	5735680	211.45	5739660	211.203	6263300	211.907	5606550
		211.704	6098880	211.731	5745810	212.454	5743240	212.207	6279260	212.912	5617940
		212.706	6069370	212.734	5754230	213.458	5714320	213.211	6223230	213.917	5652060
		213.709	6072560	213.737	5755740	214.462	5721320	214.215	6222600	214.922	5622480
		214.712	6071450	214.74	5742790	215.466	5735610	215.219	6224470	215.927	5667800
		215.716	6056500	215.744	5738590	216.47	5738760	216.223	6240840	216.932	5647340
		216.718	6056230	216.745	5717150	217.475	5737460	217.227	6239530	217.937	5607980
		217.721	6031600	217.748	5747870	218.478	5717630	218.231	6199240	218.942	5606230
		218.724	6075580	218.751	5762940	219.482	5722130	219.235	6240330	219.945	5671580
		219.727	6081610	219.753	5753380	220.486	5704000	220.239	6200920	220.95	5646500
		220.73	6050870	220.756	5756360	221.491	5744920	221.243	6244250	221.952	5644830
		221.733	6068260	221.758	5741320	222.495	5698020	222.247	6232780	222.958	5622120
		222.736	6070060	222.761	5739950	223.499	5696280	223.251	6219290	223.963	5616080
		223.739	6038670	223.765	5757320	224.503	5698680	224.255	6230320	224.969	5648210
		224.742	6079840	224.766	5742340	225.507	5752920	225.257	6201680	225.974	5627070
		225.745	6083340	225.77	5732400	226.511	5744910	226.261	6245040	226.979	5641060
		226.748	6077220	226.772	5735490	227.515	5714860	227.263	6249380	227.984	5644390
		227.751	6040570	227.776	5755160	228.519	5728580	228.267	6220670	228.989	5607530
		228.754	6085890	228.778	5714860	229.523	5698900	229.271	6223790	229.992	5625810
		229.757	6044180	229.781	5757020	230.527	5743910	230.275	6241980	230.997	5614320
		230.76	6083840	230.784	5761180	231.532	5702390	231.279	6236570	232.002	5631170
		231.762	6068950	231.787	5743380	232.536	5702740	232.283	6244490	233.007	5620390
		232.765	6042340	232.789	5721710	233.54	5759230	233.287	6219640	234.012	5613350
		233.768	6087080	233.793	5736570	234.544	5729020	234.292	6240950	235.017	5653560
		234.77	6102100	234.796	5749510	235.548	5743880	235.296	6241340	236.022	5626960
		235.773	6107060	235.799	5756940	236.551	5702580	236.3	6245270	237.027	5627490
		236.776	6064470	236.801	5760560	237.556	5697680	237.304	6221540	238.032	5624850
		237.78	6081800	237.805	5735950	238.56	5738890	238.308	6235420	239.037	5646530
		238.782	6053230	238.808	5739370	239.565	5729710	239.31	6256050	240.042	5613470
		239.785	6069860	239.81	5761670	240.569	5701830	240.314	6232420	241.047	5674770
		240.788	6101800	240.813	5748990	241.573	5714860	241.318	6218310	242.052	5651180
		241.791	6070630	241.817	5750540	242.577	5730940	242.322	6228820	243.057	5611360
		242.794	6065310	242.819	5743540	243.581	5735620	243.326	6245240	244.061	5668940
		243.797	6064000	243.823	5750310	244.585	5713120	244.33	6226690	245.066	5644530
		244.801	6065160	244.826	5734960	245.587	5719920	245.334	6217810	246.068	5651180
		245.804	6095310	245.83	5719370	246.591	5715710	246.336	6229360	247.073	5617300
		246.807	6075710	246.833	5744570	247.596	5764910	247.34	6240720	248.078	5638480
		247.81	6064620	247.836	5761460	248.599	5742860	248.344	6233900	249.083	5656530
		248.813	6056860	248.84	5715530	249.603	5730660	249.347	6243950	250.088	5646720
		249.816	6069440	249.843	5722880	250.607	5725070	250.351	6234280	251.093	5652870
		250.818	6076200	250.845	5711810	251.611	5722280	251.355	6199400	252.098	5652500
		251.821	6086600	251.849	5756070	252.615	5739980	252.357	6245120	253.103	5613460
		252.825	6070720	252.851	5760360	253.619	5746640	253.361	6246840	254.108	5626920
		253.827	6061270	253.854	5761030	254.623	5721610	254.365	6209290	255.113	5651450
		254.83	6081780	254.857	5733760	255.628	5720450	255.369	6196320	256.118	5648800
		255.834	6043850	255.858	5733740	256.631	5732510	256.373	6274910	257.122	5622230
		256.836	6045130	256.861	5740460	257.636	5740460	257.377	6226970	258.128	5681300
		257.839	6090420	257.865	5785210	258.64	5743260	258.38	6221970	259.133	5649890
		258.842	6068300	258.866	5769080	259.643	5715840	259.383	6224650	260.138	5627800
		259.846	6056970	259.871	5741240	260.647	5748110	260.387	6193590	261.142	5673360
		260.849	6068130	260.873	5723370	261.651	5736550	261.391	6243480	262.148	5644380
		261.853	6111660	261.877	5743960	262.655	5742190	262.395	6237070	263.154	5623790
		262.856	6074080	262.88	5718030	263.66	5741940	263.399	6206620	264.156	5631140
		263.859	6049300	263.883	5756340	264.664	5713750	264.403	6251330	265.161	5631490
		264.862	6062610	264.886	5726910	265.668	5760440	265.407	6278750	266.165	5627100
		265.865	6110900	265.889	5730100	266.673	5741730	266.411	6241190	267.171	5623000
		266.868	6085640	266.892	5738030	267.677	5728970	267.415	6223110	268.176	5612660
		267.871	6083350	267.895	5786650	268.681	5710970	268.419	6218530	269.181	5640250
		268.874	6069650	268.898	5754690	269.685	5719790	269.423	6201200	270.186	5617810
		269.877	6063050	269.9	5759320	270.689	5771700	270.427	6245700	271.192	5615220
		270.881	6072130	270.903	5715180	271.693	5745450	271.431	6244110	272.197	5645330
		271.884	6074070	271.906	5717320	272.697	5702010	272.435	6205740	273.202	5607510
		272.886	6088940	272.91	5748090	273.701	5709280	273.439	6231750	274.207	5632020
		273.889	6092590	273.912	5754890	274.705	5699490	274.443	6253980	275.211	5618440
		274.892	6066030	274.915	5753230	275.709	5717350	275.447	6229880	276.217	5621590
		275.894	6084080	275.919	5752510	276.713	5737880	276.451	6217020	277.221	5623670
		276.897	6082370	276.921	5736390	277.717	5721340	277.455	6196870	278.227	5614860
		277.901	6088210	277.924	5767900	278.722	5716610	278.459	6244710	279.232	5646940
		278.902	6085810	278.928	5718400	279.724	5696050	279.463	6250440	280.234	5636240
		279.905	6072640	279.93	5758100	280.728	5713780	280.467	6208180	281.239	5612040
		280.909	6064470	280.933	5729490	281.732	5734930	281.471	6234970	282.244	5615530
		281.913	6080570	281.936	5753840	282.736	5723330	282.475	6274460	283.249	5655490
		282.915	6091920	282.94	5734260	283.74	5719330	283.479	6236700	284.254	5624220
		283.918	6087270	283.942	5745260	284.743	5731150	284.483	6231990	285.259	5608660
		284.922	6079620	284.946	5778960	285.747	5741760	285.487	6244510	286.264	5651310
		285.924	6065500	285.948	5751630	286.751	5747350	286.491	6199580	287.268	5650940
		286.927	6111640	286.951	5726390	287.755	5721230	287.495	6232560	288.274	5609360
		287.93	6066850	287.955	5740480	288.759	5719830	288.499	6216650	289.279	5617330
		288.933	6091720	288.957	5713680	289.764	5738840	289.501	6218520	290.284	5643020
		289.936	6086340	289.961	5717700	290.768	5740320	290.505	6194580	291.289	5622800
		290.939	6075230	290.963	5728630	291.772	5709720	291.509	6274180	292.294	5663250
		291.942	6102060	291.966	5753580	292.776	5709140	292.511	6244140	293.3	5650130
		292.946	6093180	292.97	5754190	293.78	5715430	293.515	6245570	294.305	5624820
		293.949	6080290	293.972	5734100	294.784	5765520	294.519	6219220	295.31	5664760
		294.951	6063720	294.975	5716540	295.788	5725980	295.523	6265970	296.315	5639440
		295.954	6064590	295.979	5751700	296.791	5726370	296.527	6233750	297.32	5637040
		296.957	6090820	296.983	5748350	297.795	5736040	297.531	6213110	298.325	5610060
		297.958	6077830	297.985	5731050	298.799	5703320	298.535	6220340	299.33	5684330
		298.961	6130120	298.988	5736820	299.804	5746660	299.537	6229710	300.335	5649360
		299.964	6100070	299.992	5772620	300.808	5726550	300.541	6212290	301.34	5630160
		300.967	6087440	300.995	5784280	301.812	5705320	301.545	6243060	302.345	5672880
		301.971	6079780	301.998	5753290	302.816	5732870	302.549	6245210	303.35	5655630
		302.974	6050750	303.001	5757270	303.82	5736590	303.553	6224840	304.355	5650280
		303.978	6094550	304.005	5735820	304.824	5732290	304.557	6266950	305.36	5652700
		304.98	6095180	305.007	5738260	305.828	5719090	305.561	6250450	306.365	5629120
		305.983	6095060	306.01	5720230	306.832	5698700	306.565	6229670	307.37	5638110
		306.986	6074420	307.013	5752220	307.836	5743700	307.569	6217910	308.375	5624580
		307.988	6087560	308.016	5729940	308.84	5740720	308.573	6231090	309.377	5610120
		308.991	6085680	309.019	5735720	309.844	5747430	309.577	6223920	310.378	5642320
		309.994	6099200	310.022	5737750	310.848	5702510	310.581	6247100	311.383	5647620
		310.996	6105090	311.026	5749190	311.852	5768460	311.585	6234040	312.388	5611790
		311.999	6085930	312.028	5739640	312.856	5746350	312.589	6197130	313.393	5659540
		313.002	6085930	313.031	5749810	313.86	5714910	313.593	6213330	314.398	5633200
		314.006	6055180	314.034	5755850	314.865	5729090	314.597	6247100	315.403	5652090
		315.008	6054780	315.037	5733010	315.869	5731220	315.601	6244580	316.408	5643680
		316.011	6099790	316.04	5714940	316.873	5727420	316.605	6244270	317.413	5651130
		317.014	6104730	317.042	5783890	317.877	5752700	317.609	6201010	318.418	5656260
		318.017	6098650	318.046	5755580	318.882	5719090	318.613	6235130	319.42	5613200
		319.02	6072190	319.05	5725640	319.886	5728990	319.617	6224780	320.425	5610160
		320.023	6078290	320.053	5724700	320.89	5775870	320.62	6216700	321.43	5652550
		321.026	6094280	321.056	5769640	321.894	5741220	321.624	6195490	322.431	5635280
		322.029	6105120	322.06	5789520	322.898	5744770	322.628	6223910	323.435	5655470
		323.032	6080700	323.063	5751780	323.903	5718620	323.632	6234050	324.44	5620960
		324.035	6070110	324.066	5757120	324.907	5776280	324.636	6221070	325.445	5673300
		325.038	6089380	325.07	5729010	325.911	5735460	325.64	6224670	326.448	5653480
		326.041	6129830	326.071	5730870	326.915	5710240	326.644	6226940	327.451	5655720
		327.044	6103200	327.074	5710770	327.919	5702840	327.648	6248900	328.456	5611120
		328.047	6105410	328.078	5754630	328.921	5699350	328.652	6244230	329.461	5637120
		329.05	6087420	329.082	5758970	329.925	5743960	329.656	6247150	330.466	5652460
		330.053	6055670	330.084	5744940	330.929	5751020	330.66	6243410	331.469	5629250
		331.056	6057140	331.088	5722860	331.931	5748690	331.664	6233930	332.475	5619730
		332.059	6061980	332.09	5732120	332.935	5719000	332.668	6198820	333.48	5633720
		333.061	6099580	333.093	5715130	333.939	5703620	333.673	6224730	334.485	5653130
		334.064	6105820	334.096	5753040	334.943	5744310	334.677	6239700	335.49	5643760
		335.067	6084460	335.1	5758550	335.947	5741660	335.681	6249550	336.495	5610370
		336.072	6084990	336.103	5741870	336.952	5730640	336.686	6198960	337.5	5656360
		337.074	6088640	337.106	5734540	337.956	5700750	337.69	6222170	338.505	5639070
		338.077	6100890	338.109	5753360	338.96	5707210	338.694	6278270	339.51	5646480
		339.08	6088040	339.113	5718410	339.964	5745980	339.698	6245080	340.515	5619180
		340.083	6101990	340.117	5755790	340.968	5714640	340.702	6207390	341.517	5654070
		341.086	6072340	341.12	5731290	341.972	5723330	341.706	6235260	342.522	5652770
		342.089	6123470	342.124	5732530	342.976	5761840	342.708	6218440	343.527	5619300
		343.092	6061340	343.126	5752040	343.98	5713960	343.712	6279300	344.532	5649830
		344.095	6100300	344.13	5719970	344.984	5744670	344.716	6248540	345.535	5650720
		345.098	6071070	345.132	5775680	345.989	5745040	345.72	6225200	346.539	5650700
		346.101	6076840	346.136	5746070	346.991	5721490	346.725	6198460	347.545	5630860
		347.104	6057500	347.139	5740950	347.995	5757220	347.729	6237420	348.55	5651990
		348.107	6141150	348.141	5733890	348.999	5719570	348.733	6242780	349.555	5641370
		349.11	6110320	349.145	5761050	350.004	5742010	349.737	6211860	350.56	5626310
		350.113	6071900	350.146	5744120	351.007	5726340	350.741	6217240	351.565	5673940
		351.116	6077870	351.148	5719710	352.011	5739730	351.745	6263960	352.57	5652860
		352.118	6089850	352.149	5727210	353.013	5728650	352.747	6201140	353.575	5610140
		353.121	6058960	353.152	5759360	354.017	5773130	353.751	6246030	354.58	5665860
		354.124	6104770	354.155	5745630	355.021	5750470	354.755	6233430	355.585	5674180
		355.126	6100170	355.158	5752240	356.025	5743270	355.759	6222090	356.59	5653570
		356.129	6090350	356.161	5724030	357.029	5703290	356.763	6196110	357.595	5626800
		357.132	6071620	357.164	5745730	358.034	5775460	357.767	6245420	358.6	5649260
		358.134	6069730	358.168	5756200	359.038	5740690	358.771	6238570	359.602	5644740
		359.136	6054720	359.169	5765480	360.043	5727720	359.775	6244990	360.606	5639960
		360.139	6073500	360.17	5750640	361.046	5741320	360.779	6222150	361.612	5612640
		361.144	6107690	361.174	5741510	362.05	5777120	361.783	6201360	362.617	5685030
		362.146	6105010	362.176	5742100	363.055	5745080	362.787	6248330	363.622	5648000
		363.149	6079700	363.179	5736530	364.058	5709190	363.789	6241510	364.627	5628970
		364.152	6096160	364.182	5720090	365.062	5704100	364.793	6198680	365.632	5649070
		365.156	6086730	365.185	5748370	366.066	5736610	365.797	6241230	366.638	5656250
		366.159	6074520	366.188	5746090	367.07	5749470	366.801	6200340	367.643	5626220
		367.162	6069550	367.191	5737160	368.074	5717410	367.805	6247800	368.648	5644110
		368.165	6061980	368.195	5714430	369.078	5719680	368.809	6230800	369.653	5654210
		369.168	6095800	369.196	5713880	370.083	5758720	369.813	6214030	370.658	5648720
		370.171	6106920	370.2	5724800	371.087	5749460	370.817	6194850	371.663	5635380
		371.174	6088450	371.203	5757540	372.091	5717890	371.821	6280860	372.669	5656940
		372.177	6070710	372.206	5739210	373.095	5712260	372.825	6241490	373.672	5655680
		373.18	6113950	373.208	5732920	374.1	5731120	373.829	6243870	374.677	5627310
		374.182	6099900	374.209	5745780	375.103	5771700	374.833	6198290	375.682	5646250
		375.185	6080610	375.213	5778060	376.105	5746340	375.837	6265530	376.687	5651130
		376.188	6101980	376.213	5786630	377.109	5728880	376.841	6260620	377.692	5630560
		377.19	6110820	377.216	5756950	378.113	5729460	377.845	6225160	378.697	5638500
		378.193	6066970	378.22	5726230	379.118	5767180	378.849	6221360	379.702	5655930
		379.196	6108160	379.222	5739250	380.121	5746630	379.854	6253850	380.707	5641530
		380.198	6122270	380.226	5712980	381.125	5732930	380.858	6242420	381.712	5628450
		381.201	6071130	381.227	5745410	382.129	5732180	381.862	6250040	382.717	5653450
		382.204	6095160	382.231	5739670	383.133	5701220	382.865	6207720	383.722	5634620
		383.206	6073660	383.234	5736630	384.137	5776800	383.869	6217730	384.725	5631820
		384.209	6079160	384.236	5714810	385.141	5741540	384.873	6264770	385.729	5612540
		385.212	6063490	385.24	5735080	386.146	5747590	385.878	6245050	386.735	5659460
		386.215	6124620	386.242	5779360	387.15	5746950	386.882	6250720	387.74	5625980
		387.218	6125930	387.245	5750230	388.154	5776930	387.886	6229040	388.746	5652260
		388.221	6110300	388.248	5756340	389.159	5745540	388.891	6197360	389.751	5655430
		389.224	6091060	389.251	5731480	390.162	5721450	389.894	6240260	390.756	5650520
		390.227	6074310	390.255	5714260	391.167	5718500	390.899	6251700	391.761	5626920
		391.229	6065720	391.257	5780840	392.172	5739450	391.903	6213730	392.765	5646130
		392.232	6068320	392.261	5754730	393.176	5741550	392.907	6218250	393.768	5631120
		393.235	6118260	393.263	5745440	394.18	5712650	393.911	6231510	394.773	5639010
		394.237	6111130	394.266	5741750	395.182	5737340	394.915	6230350	395.774	5629370
		395.24	6071940	395.269	5752210	396.184	5709220	395.92	6250630	396.778	5629460
		396.243	6094650	396.27	5713140	397.189	5774790	396.924	6219980	397.784	5617750
		397.245	6108410	397.274	5752020	398.193	5743970	397.925	6203340	398.788	5658540
		398.248	6065950	398.276	5752650	399.197	5726810	398.929	6197000	399.793	5619020
		399.251	6108640	399.279	5754090	400.201	5741370	399.933	6244410	400.799	5663510
		400.255	6094900	400.282	5730270	401.205	5709220	400.938	6231820	401.805	5657660
		401.257	6066760	401.285	5714650	402.209	5747090	401.942	6230680	402.81	5655660
		402.26	6083420	402.288	5747650	403.214	5710180	402.946	6253260	403.812	5630830
		403.263	6065730	403.29	5753830	404.219	5703500	403.95	6242930	404.817	5634920
		404.266	6076960	404.293	5743000	405.221	5708660	404.954	6239790	405.822	5656690
		405.269	6113730	405.296	5722850	406.226	5743390	405.958	6235160	406.827	5658800
		406.272	6091230	406.297	5737730	407.231	5706640	406.962	6220930	407.832	5629200
		407.275	6077960	407.3	5752890	408.235	5740940	407.964	6224990	408.837	5645670
		408.278	6095290	408.303	5746510	409.24	5747460	408.966	6230400	409.842	5656580
		409.281	6068190	409.304	5781760	410.243	5734020	409.97	6268320	410.847	5651870
		410.284	6111620	410.307	5747820	411.247	5703600	410.972	6246250	411.852	5612770
		411.287	6106820	411.311	5710560	412.252	5705440	411.976	6232370	412.857	5655250
		412.289	6085910	412.314	5718730	413.256	5741230	412.98	6212960	413.863	5639660
		413.292	6087020	413.317	5773620	414.262	5751560	413.984	6197810	414.865	5613090
		414.295	6104660	414.319	5750430	415.266	5711600	414.989	6244580	415.87	5654170
		415.297	6107200	415.322	5748470	416.27	5729620	415.993	6253110	416.875	5679250
		416.3	6092720	416.323	5750640	417.275	5762460	416.997	6229070	417.88	5634430
		417.303	6062420	417.324	5728670	418.28	5735300	417.999	6241960	418.885	5629120
		418.305	6085730	418.326	5750540	419.285	5710380	419	6200600	419.889	5644310
		419.308	6091370	419.327	5722340	420.289	5750630	420.003	6270470	420.894	5654830
		420.311	6107410	420.328	5727260	421.293	5743010	421.007	6268560	421.899	5654070
		421.315	6099960	421.33	5752880	422.294	5749430	422.011	6252970	422.904	5652660
		422.317	6095250	422.332	5743550	423.299	5732320	423.016	6231070	423.909	5651370
		423.32	6087620	423.332	5774920	424.304	5739530	424.02	6249590	424.914	5659050
		424.323	6089520	424.334	5716720	425.309	5737790	425.024	6281500	425.919	5645490
		425.326	6101830	425.336	5757640	426.314	5751580	426.028	6255810	426.924	5636690
		426.329	6118620	426.338	5747980	427.319	5725830	427.032	6253280	427.929	5641160
		427.332	6078340	427.339	5742490	428.324	5702280	428.036	6232440	428.932	5659530
		428.335	6109470	428.34	5723490	429.33	5730080	429.04	6275800	429.937	5645810
		429.338	6068710	429.343	5732260	430.335	5746820	430.044	6235600	430.942	5666420
		430.341	6094720	430.344	5726390	431.339	5722370	431.048	6218530	431.948	5651210
		431.344	6069700	431.346	5764500	432.344	5735550	432.052	6232290	432.952	5640500
		432.347	6108060	432.348	5742990	433.349	5744110	433.056	6232040	433.958	5649710
		433.35	6091000	433.348	5776760	434.354	5713860	434.06	6249150	434.963	5652590
		434.352	6083680	434.35	5753210	435.359	5721020	435.065	6240310	435.969	5635540
		435.355	6064660	435.351	5754610	436.364	5708450	436.07	6226530	436.974	5630500
		436.358	6095420	436.354	5755990	437.369	5744110	437.074	6261110	437.979	5615910
		437.36	6122760	437.357	5739850	438.374	5707020	438.078	6220530	438.984	5652820
		438.363	6107260	438.359	5739100	439.379	5729220	439.082	6234760	439.989	5639850
		439.366	6107030	439.363	5756750	440.384	5746210	440.086	6227130	440.994	5650720
		440.368	6106790	440.366	5715740	441.387	5733790	441.09	6229170	441.999	5686510
		441.371	6066850	441.369	5755080	442.392	5727110	442.094	6241370	443.004	5649950
		442.374	6065130	442.372	5745200	443.397	5729150	443.098	6249790	444.008	5631510
		443.378	6122560	443.375	5754630	444.402	5748010	444.102	6212670	445.014	5644960
		444.38	6094130	444.378	5714600	445.407	5749900	445.106	6221700	446.019	5667780
		445.383	6087220	445.381	5739990	446.412	5712690	446.11	6201740	447.024	5649210
		446.386	6064830	446.385	5753260	447.417	5738190	447.114	6258530	448.029	5630180
		447.389	6097810	447.386	5755830	448.422	5743890	448.118	6238040	449.034	5677590
		448.392	6109790	448.389	5748290	449.427	5724750	449.122	6224510	450.039	5659450
		449.395	6102100	449.391	5752990	450.433	5763090	450.126	6230760	451.044	5629950
		450.398	6090570	450.393	5732310	451.438	5747150	451.13	6220160	452.046	5638150
		451.401	6071130	451.395	5729730	452.444	5748920	452.134	6246120	453.051	5652350
		452.404	6098060	452.398	5733680	453.449	5704340	453.138	6227410	454.056	5650820
		453.407	6139070	453.4	5775280	454.454	5716480	454.142	6246340	455.061	5616690
		454.41	6105450	454.404	5771490	455.459	5750750	455.146	6275800	456.066	5663200
		455.413	6105440	455.406	5748690	456.464	5720360	456.15	6253000	457.071	5666180
		456.416	6081980	456.41	5719250	457.469	5769440	457.154	6213870	458.076	5652060
		457.419	6094960	457.412	5731550	458.474	5747660	458.158	6227430	459.081	5630260
		458.422	6077760	458.415	5755020	459.479	5705690	459.162	6237060	460.085	5662320
		459.424	6111560	459.418	5775140	460.484	5733210	460.166	6248960	461.091	5650750
		460.427	6097920	460.421	5752700	461.489	5746080	461.17	6239970	462.097	5619490
		461.43	6087690	461.424	5741540	462.495	5730660	462.174	6227720	463.102	5634840
		462.432	6090740	462.427	5718180	463.499	5725330	463.178	6226680	464.104	5618760
		463.435	6096640	463.43	5731680	464.504	5708570	464.182	6217050	465.109	5656960
		464.438	6111210	464.432	5713290	465.509	5752210	465.186	6243790	466.114	5645930
		465.442	6114620	465.436	5775600	466.514	5749130	466.19	6208910	467.119	5612750
		466.444	6078470	466.438	5752570	467.519	5755110	467.194	6202300	468.124	5674220
		467.447	6088070	467.441	5747380	468.524	5746900	468.198	6245100	469.129	5625270
		468.45	6127810	468.444	5724790	469.529	5742530	469.202	6247970	470.134	5627900
		469.453	6071590	469.448	5729250	470.534	5725350	470.206	6231630	471.139	5651090
		470.456	6104760	470.45	5711730	471.539	5730110	471.21	6235790	472.144	5653300
		471.459	6111210	471.452	5737010	472.544	5749520	472.215	6202860	473.149	5633010
		472.462	6075350	472.456	5782210	473.549	5749140	473.219	6248460	474.153	5633140
		473.465	6067700	473.458	5755300	474.555	5706880	474.223	6224500	475.158	5656200
		474.468	6072430	474.461	5756440	475.56	5740620	475.227	6225630	476.163	5648780
		475.471	6113660	475.465	5740030	476.562	5734250	476.231	6201920	477.168	5628260
		476.474	6116580	476.467	5750400	477.567	5740210	477.233	6284430	478.173	5644980
		477.477	6080360	477.471	5777040	478.572	5732720	478.237	6248460	479.178	5653160
		478.48	6069530	478.474	5752960	479.577	5740590	479.241	6211990	480.183	5634790
		479.483	6107050	479.476	5747810	480.582	5734780	480.246	6202690	481.187	5614560
		480.486	6108730	480.479	5736530	481.587	5742460	481.25	6240280	482.191	5671970
		481.488	6107860	481.483	5731510	482.592	5783190	482.251	6245560	483.196	5654040
		482.491	6070730	482.485	5772930	483.594	5750750	483.255	6252910	484.201	5621890
		483.494	6088480	483.488	5754710	484.599	5734060	484.259	6232540	485.206	5645150
		484.496	6094490	484.491	5756850	485.604	5724780	485.263	6243890	486.211	5663470
		485.499	6110610	485.494	5751400	486.609	5713860	486.267	6269540	487.216	5636670
		486.502	6109900	486.498	5730640	487.614	5745880	487.271	6270310	488.221	5635230
		487.504	6102400	487.5	5745130	488.619	5720330	488.275	6255740	489.226	5631140
		488.506	6093140	488.503	5760660	489.624	5743170	489.279	6209780	490.231	5643120
		489.509	6106360	489.506	5753650	490.627	5756240	490.283	6228100	491.236	5614480
		490.513	6138600	490.509	5737890	491.632	5718150	491.287	6203980	492.241	5685880
		491.515	6113810	491.513	5735580	492.637	5706670	492.291	6244380	493.246	5644870
		492.518	6117680	492.515	5763490	493.642	5710210	493.293	6243480	494.251	5631800
		493.52	6113860	493.518	5747020	494.644	5752710	494.297	6222450	495.256	5647310
		494.523	6076790	494.521	5752120	495.649	5728820	495.301	6201350	496.261	5660460
		495.525	6118710	495.524	5741760	496.654	5724470	496.305	6206900	497.265	5616490
		496.528	6149450	496.528	5736480	497.659	5709600	497.309	6237100	498.27	5635000
		497.531	6108390	497.53	5754050	498.664	5744660	498.313	6244340	499.276	5672410
		498.533	6106800	498.534	5771510	499.669	5739280	499.317	6201260	500.281	5653320
		499.536	6094570	499.536	5759260	500.674	5767570	500.321	6203860	501.286	5636940
		500.538	6079370	500.539	5736730	501.679	5746160	501.326	6244800	502.291	5687990
		501.541	6105340	501.542	5730410	502.681	5755450	502.33	6227270	503.296	5660380
		502.544	6095380	502.545	5724700	503.686	5712410	503.334	6222670	504.3	5625630
		503.547	6103250	503.548	5777950	504.691	5760860	504.338	6245170	505.306	5622140
		504.55	6075190	504.553	5751410	505.696	5768230	505.342	6238750	506.311	5651500
		505.553	6091470	505.555	5738730	506.701	5719050	506.346	6222620	507.314	5617530
		506.555	6123750	506.558	5724230	507.706	5713610	507.35	6220860	508.319	5649150
		507.558	6115320	507.561	5714270	508.711	5744530	508.354	6205270	509.321	5685660
		508.561	6119150	508.564	5716790	509.716	5745780	509.357	6247640	510.326	5660250
		509.563	6105680	509.566	5753250	510.721	5729140	510.362	6246670	511.331	5626910
		510.566	6100630	510.569	5754300	511.726	5732530	511.366	6237790	512.336	5646340
		511.569	6097750	511.571	5728530	512.731	5741000	512.37	6239340	513.339	5626490
		512.573	6153840	512.574	5718670	513.735	5754970	513.374	6244500	514.343	5660360
		513.575	6113290	513.577	5740800	514.74	5724570	514.378	6205540	515.349	5624410
		514.578	6120640	514.58	5724830	515.745	5744350	515.382	6203380	516.354	5662260
		515.581	6094950	515.584	5746490	516.75	5747340	516.387	6209880	517.359	5645790
		516.584	6122140	516.588	5744140	517.755	5742490	517.389	6255780	518.364	5630030
		517.587	6115130	517.591	5732610	518.76	5738660	518.393	6245510	519.369	5643590
		518.59	6115830	518.593	5746740	519.765	5746350	519.397	6209440	520.374	5659750
		519.593	6086960	519.597	5754300	520.77	5710900	520.401	6202920	521.379	5641820
		520.596	6093920	520.599	5758200	521.775	5756930	521.406	6250750	522.381	5634180
		521.599	6126050	521.603	5728970	522.78	5732600	522.41	6223220	523.386	5616410
		522.602	6147600	522.606	5764160	523.785	5753860	523.414	6239290	524.391	5654060
		523.605	6127230	523.609	5715450	524.79	5730420	524.418	6201700	525.396	5658240
		524.608	6089160	524.612	5756520	525.795	5748670	525.422	6249730	526.401	5629810
		525.611	6076710	525.615	5723310	526.8	5744090	526.426	6222360	527.405	5688570
		526.614	6074890	526.618	5730060	527.805	5732060	527.43	6222230	528.411	5645290
		527.617	6109840	527.622	5712720	528.81	5776270	528.432	6228960	529.414	5620050
		528.62	6132880	528.624	5786210	529.815	5755180	529.436	6243020	530.419	5655300
		529.623	6108650	529.628	5749360	530.82	5736280	530.438	6248980	531.424	5657180
		530.626	6077030	530.63	5735180	531.825	5738780	531.442	6246340	532.429	5655220
		531.629	6115420	531.634	5740530	532.83	5750060	532.446	6220300	533.434	5626750
		532.632	6079090	532.637	5713470	533.835	5729090	533.45	6201790	534.436	5637920
		533.635	6096510	533.639	5733600	534.84	5755640	534.454	6254130	535.439	5643120
		534.638	6117110	534.643	5734060	535.845	5752840	535.458	6233030	536.444	5672230
		535.641	6119250	535.645	5732540	536.85	5751190	536.462	6218400	537.448	5629270
		536.644	6096630	536.648	5713270	537.855	5741200	537.466	6199690	538.453	5632880
		537.647	6108190	537.652	5751910	538.86	5747650	538.47	6263410	539.458	5654460
		538.65	6150710	538.655	5749630	539.865	5733730	539.474	6251490	540.463	5656870
		539.652	6114890	539.658	5752030	540.87	5728230	540.478	6220590	541.468	5647380
		540.655	6111470	540.663	5749260	541.875	5741270	541.482	6223840	542.473	5644640
		541.658	6082250	541.665	5774550	542.876	5711650	542.484	6236450	543.478	5664240
		542.66	6094930	542.668	5753800	543.881	5738360	543.488	6244040	544.483	5625150
		543.663	6076620	543.67	5739560	544.886	5745490	544.492	6213030	545.487	5618550
		544.666	6122400	544.673	5711200	545.891	5759150	545.494	6227100	546.493	5640810
		545.668	6110970	545.676	5748530	546.896	5729580	546.498	6255630	547.499	5630390
		546.671	6110670	546.68	5747040	547.901	5725590	547.502	6242830	548.503	5644050
		547.674	6094650	547.682	5769860	548.906	5722260	548.506	6250740	549.508	5622530
		548.678	6126590	548.686	5743050	549.911	5771050	549.51	6219980	550.512	5678150
		549.68	6114440	549.688	5713420	550.916	5756420	550.514	6230160	551.517	5659240
		550.683	6107780	550.691	5749420	551.918	5734570	551.516	6276070	552.522	5654750
		551.686	6130820	551.693	5766250	552.924	5721330	552.52	6246240	553.525	5650680
		552.689	6083750	552.696	5754370	553.929	5707270	553.524	6214800	554.53	5670110
		553.692	6117000	553.699	5744210	554.934	5745120	554.527	6238820	555.532	5657570
		554.695	6081110	554.702	5734290	555.939	5737360	555.531	6275560	556.534	5660440
		555.698	6094560	555.705	5718500	556.944	5711360	556.535	6242120	557.539	5621600
		556.701	6129750	556.709	5714200	557.949	5714430	557.539	6210420	558.544	5690580
		557.704	6107900	557.711	5731560	558.954	5750210	558.543	6205660	559.545	5659270
		558.707	6103640	558.714	5756850	559.959	5728810	559.545	6227110	560.551	5660560
		559.71	6107590	559.718	5730690	560.964	5708640	560.549	6244680	561.556	5639830
		560.713	6122750	560.721	5715840	561.967	5785520	561.553	6250130	562.561	5660620
		561.715	6138870	561.725	5717020	562.973	5746930	562.557	6202880	563.567	5661690
		562.719	6112440	562.727	5755600	563.978	5739250	563.561	6256650	564.572	5649070
		563.722	6100080	563.73	5758010	564.983	5708390	564.565	6245900	565.577	5695590
		564.724	6100600	564.733	5717560	565.988	5752160	565.569	6241560	566.582	5640380
		565.727	6151610	565.737	5759150	566.993	5737650	566.573	6207160	567.587	5631280
		566.73	6126720	566.74	5753410	567.996	5727090	567.577	6251100	568.592	5656450
		567.732	6131240	567.743	5742960	569.001	5737520	568.579	6237850	569.598	5642110
		568.735	6111800	568.747	5712830	570.006	5750780	569.583	6247670	570.603	5635320
		569.738	6107120	569.749	5746970	571.011	5735210	570.585	6240090	571.608	5690430
		570.742	6082910	570.752	5746360	572.016	5709080	571.589	6210140	572.611	5676310
		571.744	6088310	571.755	5733250	573.023	5756970	572.593	6224730	573.616	5622400
		572.747	6124950	572.758	5756840	574.027	5740770	573.597	6212980	574.62	5622630
		573.75	6113970	573.761	5743210	575.032	5725460	574.601	6241190	575.625	5635880
		574.753	6102830	574.765	5713600	576.037	5773290	575.605	6245970	576.63	5661380
		575.755	6104880	575.768	5750440	577.042	5750970	576.609	6241380	577.635	5637080
		576.758	6112140	576.77	5746790	578.047	5734520	577.613	6204010	578.641	5636820
		577.761	6149670	577.771	5756340	579.052	5747360	578.617	6245700	579.644	5662180
		578.763	6129250	578.774	5751170	580.057	5760270	579.621	6226140	580.648	5645530
		579.766	6114560	579.777	5738870	581.062	5743170	580.625	6215650	581.651	5657590
		580.769	6096930	580.78	5743360	582.067	5721160	581.629	6199080	582.656	5634340
		581.773	6131960	581.784	5739510	583.072	5742790	582.633	6244370	583.662	5644660
		582.775	6151900	582.786	5735840	584.077	5752550	583.637	6217450	584.666	5620350
		583.778	6142100	583.79	5715260	585.082	5752880	584.641	6238550	585.672	5643360
		584.781	6110430	584.792	5755370	586.087	5754840	585.644	6222760	586.676	5633540
		585.784	6112930	585.794	5752610	587.092	5733790	586.649	6207700	587.682	5651790
		586.787	6101500	586.798	5754950	588.097	5744250	587.653	6250930	588.684	5677700
		587.79	6141930	587.8	5744130	589.102	5727230	588.657	6204790	589.689	5663740
		588.793	6121530	588.803	5730410	590.107	5713110	589.661	6219870	590.693	5633230
		589.797	6126350	589.806	5729780	591.112	5751180	590.664	6261430	591.698	5639560
		590.8	6097290	590.809	5717100	592.118	5728040	591.668	6216150	592.703	5669060
		591.803	6105720	591.813	5748750	593.123	5709050	592.672	6252160	593.705	5675150
		592.806	6128350	592.815	5740290	594.128	5754050	593.676	6199170	594.71	5623830
		593.809	6122430	593.818	5736680	595.133	5713660	594.68	6243330	595.713	5629300
		594.812	6130200	594.821	5711680	596.138	5756640	595.684	6233370	596.718	5628290
		595.815	6115450	595.824	5787470	597.143	5769280	596.688	6245280	597.723	5655350
		596.818	6129240	596.827	5748860	598.149	5734710	597.692	6250480	598.728	5635280
		597.82	6104900	597.83	5738310	599.155	5708800	598.696	6211330	599.733	5657720
		598.823	6112980	598.833	5723590	600.159	5786760	599.7	6225320	600.738	5666950
		599.826	6171450	599.836	5763030	601.164	5759790	600.704	6280300	601.743	5632310
		600.828	6161310	600.839	5786120	602.166	5740610	601.708	6240510	602.748	5582390
		601.831	6133460	601.842	5754490	603.171	5736730	602.712	6200550	603.753	5491490
		602.834	6122630	602.845	5722370	604.176	5745380	603.716	6199420	604.758	5381770
		603.838	5934730	603.848	5734630	605.181	5751540	604.72	6239160	605.761	5309430
		604.84	5628190	604.851	5762480	606.186	5724330	605.724	6245990	606.765	5279070
		605.843	5435470	605.853	5716620	607.191	5756900	606.726	6242010	607.771	5217100
		606.846	5228370	606.858	5749120	608.196	5729210	607.731	6208070	608.775	5203350
		607.849	5106060	607.861	5720900	609.201	5726200	608.735	6197560	609.781	5204770
		608.852	5008480	608.864	5717000	610.206	5726090	609.74	6266720	610.786	5174320
		609.855	4969230	609.867	5771120	611.211	5714230	610.744	6228570	611.791	5143360
		610.858	4905520	610.871	5768740	612.216	5749400	611.748	6200030	612.798	5164790
		611.861	4889120	611.873	5738640	613.221	5754990	612.752	6221130	613.803	5141650
		612.864	4842050	612.876	5731950	614.226	5734960	613.756	6237850	614.808	5134150
		613.867	4810760	613.878	5723650	615.231	5749700	614.76	6244430	615.813	5135300
		614.87	4777360	614.881	5737070	616.236	5743890	615.764	6213490	616.818	5098780
		615.873	4784890	615.884	5750000	617.241	5719290	616.768	6222150	617.821	5094320
		616.876	4763080	616.888	5750380	618.246	5714700	617.772	6198020	618.825	5104530
		617.879	4731770	617.89	5724790	619.251	5742450	618.776	6243580	619.83	5093070
		618.882	4703880	618.893	5716770	620.256	5616550	619.78	6233860	620.836	5069880
		619.884	4684900	619.897	5760820	621.261	5408040	620.784	6219610	621.841	5102790
		620.887	4693410	620.899	5745610	622.266	5241340	621.788	6216750	622.846	5074530
		621.89	4648570	621.903	5753920	623.271	5157100	622.792	6161880	623.851	5055780
		622.892	4642180	622.905	5740530	624.276	5069710	623.796	5995400	624.856	5050250
		623.895	4644160	623.909	5718860	625.281	5051960	624.8	5804060	625.861	5051990
		624.898	4630990	624.91	5726770	626.286	5030810	625.804	5681810	626.865	5025310
		625.9	4614940	625.913	5740310	627.29	4982320	626.808	5640130	627.871	5038710
		626.902	4587910	626.916	5751320	628.295	4964050	627.812	5588960	628.876	5010780
		627.905	4568120	627.919	5725350	629.3	5009430	628.816	5551840	629.881	4994550
		628.909	4574940	628.923	5547170	630.302	4957230	629.82	5496780	630.886	4993470
		629.911	4535690	629.925	5248940	631.307	4936310	630.824	5463310	631.891	4979500
		630.914	4538330	630.929	5009080	632.312	4924410	631.828	5478380	632.896	4985610
		631.917	4514790	631.931	4820540	633.317	4913480	632.832	5462880	633.9	4969100
		632.919	4505700	632.935	4722670	634.322	4921770	633.836	5444540	634.906	5002970
		633.922	4487790	633.938	4636920	635.327	4899490	634.84	5432540	635.911	4968320
		634.925	4477960	634.94	4564640	636.332	4912300	635.844	5412950	636.916	4956910
		635.927	4477680	635.942	4526690	637.337	4907080	636.848	5402310	637.921	4952380
		636.93	4485250	636.945	4523340	638.343	4880590	637.852	5373300	638.926	4944770
		637.933	4458940	637.948	4468210	639.348	4904420	638.856	5347880	639.93	4937320
		638.935	4444850	638.951	4430800	640.353	4891500	639.86	5352870	640.937	4922780
		639.938	4415600	639.953	4401580	641.358	4862580	640.865	5345060	641.942	4938950
		640.941	4432740	640.956	4385590	642.363	4863570	641.869	5326420	642.947	4914000
		641.943	4431280	641.96	4342240	643.368	4859350	642.873	5298010	643.953	4881520
		642.946	4413140	642.962	4326720	644.374	4843520	643.877	5272740	644.958	4892070
		643.949	4374410	643.965	4316280	645.38	4832180	644.879	5259980	645.961	4880410
		644.951	4356270	644.968	4294750	646.384	4852910	645.883	5293090	646.966	4866170
		645.954	4353030	645.971	4257220	647.389	4824220	646.887	5251430	647.971	4902150
		646.957	4375270	646.975	4257260	648.392	4795320	647.891	5235330	648.976	4862620
		647.959	4354150	647.977	4233120	649.397	4790930	648.895	5223610	649.98	4835520
		648.962	4347910	648.98	4229330	650.402	4795420	649.899	5245700	650.986	4831420
		649.964	4335070	649.983	4215370	651.407	4791040	650.903	5201680	651.991	4846050
		650.967	4321680	650.986	4171160	652.412	4760000	651.907	5155380	652.996	4824980
		651.97	4297140	651.988	4166470	653.417	4774490	652.911	5165410	654.001	4816890
		652.972	4306480	652.991	4145940	654.422	4771150	653.916	5161920	655.006	4855060
		653.975	4323220	653.995	4144860	655.427	4765520	654.92	5136950	656.01	4811400
		654.978	4296200	654.997	4135890	656.432	4737040	655.924	5097620	657.016	4797620
		655.981	4285310	656	4106180	657.437	4746330	656.928	5123010	658.021	4782140
		656.984	4257170	657.004	4092950	658.442	4753510	657.932	5076530	659.026	4794810
		657.986	4249700	658.006	4071570	659.447	4720480	658.936	5075310	660.031	4771150
		658.989	4272000	659.008	4100520	660.452	4698050	659.94	5053640	661.036	4781290
		659.992	4252210	660.009	4052610	661.457	4710360	660.944	5026050	662.042	4775970
		660.994	4243970	661.013	4036610	662.462	4707670	661.948	5065540	663.044	4766840
		661.997	4210290	662.015	4012280	663.467	4683240	662.952	5023240	664.049	4747170
		663	4206550	663.018	4004200	664.472	4688370	663.956	5001860	665.054	4759070
		664.002	4211320	664.021	4022500	665.477	4659250	664.96	4983540	666.058	4749850
		665.005	4209120	665.024	3983440	666.482	4670200	665.964	4965810	667.064	4728030
		666.008	4201730	666.027	3985550	667.487	4658800	666.968	4959930	668.069	4734870
		667.01	4203220	667.03	3966240	668.492	4666450	667.972	4937940	669.074	4727820
		668.013	4178340	668.034	3940410	669.497	4654090	668.976	4942730	670.079	4707020
		669.016	4167440	669.037	3931320	670.499	4645900	669.98	4916900	671.084	4706830
		670.018	4163870	670.039	3934100	671.504	4623140	670.984	4907050	672.089	4715340
		671.021	4153630	671.043	3930200	672.509	4621490	671.988	4874790	673.094	4681580
		672.024	4169850	672.045	3901740	673.514	4621240	672.992	4872240	674.099	4680230
		673.026	4160080	673.049	3876490	674.521	4606120	673.996	4857640	675.104	4691610
		674.029	4128450	674.052	3866780	675.525	4583500	675	4839700	676.109	4680900
		675.032	4127050	675.055	3894200	676.527	4572040	676.004	4815880	677.114	4647290
		676.036	4118810	676.058	3872030	677.529	4574790	677.008	4819350	678.119	4670400
		677.038	4137160	677.061	3848140	678.532	4557270	678.012	4812790	679.124	4669810
		678.041	4130110	678.065	3821020	679.537	4559680	679.016	4769640	680.129	4656560
		679.044	4111750	679.067	3817880	680.542	4564190	680.02	4764370	681.134	4629700
		680.047	4089040	680.07	3818120	681.547	4551500	681.024	4767120	682.139	4632050
		681.05	4107550	681.073	3815330	682.552	4549870	682.028	4761720	683.144	4633160
		682.053	4120950	682.077	3796260	683.557	4560640	683.032	4738110	684.149	4621540
		683.055	4093970	683.079	3783210	684.561	4524910	684.034	4720070	685.154	4611630
		684.058	4097860	684.08	3768780	685.566	4512570	685.038	4691500	686.159	4611320
		685.061	4084830	685.083	3756110	686.571	4505060	686.042	4708270	687.164	4599660
		686.063	4066340	686.087	3754970	687.573	4499320	687.046	4683540	688.168	4614170
		687.066	4074560	687.088	3733220	688.578	4516930	688.05	4668490	689.173	4619620
		688.069	4053950	688.093	3750450	689.583	4491580	689.052	4647750	690.178	4584730
		689.071	4091770	689.096	3728830	690.588	4474630	690.056	4676790	691.183	4589750
		690.074	4064200	690.098	3710130	691.594	4498310	691.06	4642960	692.189	4589750
		691.077	4053700	691.101	3702030	692.599	4484610	692.064	4606640	693.193	4582120
		692.08	4047760	692.105	3698590	693.604	4464900	693.068	4602210	694.199	4590270
		693.083	4049860	693.107	3718340	694.61	4479600	694.072	4585260	695.204	4571890
		694.086	4044590	694.111	3692800	695.615	4471140	695.076	4596530	696.209	4554720
		695.088	4060630	695.113	3679910	696.62	4442580	696.08	4581500	697.215	4542490
		696.091	4032130	696.116	3660260	697.625	4473340	697.084	4554990	698.219	4555570
		697.094	4015860	697.12	3649200	698.63	4455030	698.089	4577730	699.224	4539250
		698.098	4009630	698.121	3634290	699.635	4423640	699.093	4557500	700.23	4560090
		699.1	4024320	699.124	3644180	700.64	4432900	700.097	4524100	701.235	4536930
		700.103	4003450	700.127	3646690	701.645	4436390	701.101	4509220	702.24	4536910
		701.106	4018030	701.13	3635500	702.65	4418910	702.104	4496310	703.245	4516160
		702.109	4010620	702.132	3618890	703.655	4402940	703.108	4510930	704.25	4516120
		703.112	3976760	703.136	3610040	704.66	4407800	704.112	4488870	705.255	4519340
		704.115	3974880	704.139	3592110	705.665	4404060	705.116	4469430	706.259	4504340
		705.117	3989040	705.141	3592370	706.67	4384730	706.12	4451870	707.265	4521190
		706.12	4017350	706.144	3609480	707.675	4384290	707.124	4469570	708.268	4506350
		707.123	3986510	707.147	3598140	708.68	4391710	708.128	4456640	709.272	4486880
		708.125	3986260	708.151	3573390	709.685	4390010	709.133	4429620	710.277	4488510
		709.128	3953000	709.154	3567420	710.69	4379890	710.137	4435090	711.282	4523770
		710.131	3963020	710.157	3544950	711.695	4351600	711.142	4431130	712.287	4494540
		711.133	3979750	711.16	3538280	712.7	4374100	712.146	4396890	713.292	4473600
		712.136	3974580	712.163	3537510	713.705	4364960	713.15	4385130	714.297	4508020
		713.139	3969210	713.166	3552030	714.71	4354310	714.154	4380600	715.302	4481650
		714.141	3960210	714.168	3525690	715.715	4349370	715.158	4394790	716.306	4459750
		715.144	3936850	715.171	3516670	716.72	4355170	716.162	4378760	717.312	4450200
		716.148	3952950	716.174	3508200	717.725	4337790	717.166	4353180	718.317	4480850
		717.15	3954140	717.178	3528300	718.731	4330850	718.171	4346440	719.322	4452340
		718.153	3949060	718.181	3529200	719.732	4334080	719.175	4358890	720.327	4446870
		719.156	3942480	719.185	3503020	720.737	4359390	720.179	4336120	721.332	4480900
		720.16	3924530	720.185	3500730	721.742	4322020	721.183	4321960	722.335	4450510
		721.163	3923470	721.188	3479180	722.747	4306030	722.187	4324860	723.339	4433190
		722.165	3949090	722.191	3470530	723.752	4310250	723.191	4317240	724.345	4433670
		723.168	3947570	723.194	3481800	724.757	4320650	724.195	4316340	725.35	4435860
		724.171	3926580	724.197	3489200	725.762	4309760	725.199	4296510	726.355	4431710
		725.173	3925200	725.2	3466840	726.767	4289100	726.201	4274770	727.36	4415740
		726.177	3904850	726.203	3462620	727.77	4276690	727.205	4275580	728.365	4431280
		727.18	3899160	727.206	3433300	728.776	4301490	728.207	4310660	729.369	4426910
		728.182	3918710	728.209	3431760	729.781	4291630	729.211	4273150	730.375	4417540
		729.185	3919850	729.212	3442370	730.786	4280950	730.215	4253530	731.38	4429830
		730.188	3914130	730.215	3443780	731.791	4284640	731.219	4245350	732.385	4403190
		731.191	3896510	731.219	3438350	732.795	4283570	732.223	4239850	733.39	4409580
		732.194	3891300	732.221	3415810	733.8	4249890	733.227	4251560	734.395	4392270
		733.197	3916620	733.224	3410580	734.807	4285360	734.231	4242820	735.4	4423490
		734.201	3909610	734.228	3409480	735.809	4270230	735.235	4222250	736.404	4398950
		735.203	3900330	735.23	3425480	736.814	4261510	736.239	4212150	737.41	4365420
		736.207	3891520	736.233	3426030	737.82	4247870	737.243	4228540	738.415	4400330
		737.21	3876480	737.237	3404780	738.824	4234740	738.247	4219200	739.417	4371000
		738.212	3866680	738.239	3396670	739.829	4251090	739.251	4196250	740.418	4368960
		739.215	3870540	739.242	3381780	740.834	4236770	740.255	4200140	741.424	4366860
		740.218	3892420	740.245	3373250	741.839	4233390	741.259	4190680	742.429	4361580
		741.221	3881560	741.247	3367040	742.844	4225620	742.263	4192700	743.434	4356770
		742.224	3872970	742.249	3368690	743.849	4231460	743.267	4162630	744.439	4377310
		743.227	3852170	743.252	3380480	744.855	4209860	744.271	4160250	745.444	4340840
		744.229	3876310	744.255	3367040	745.86	4255470	745.275	4197140	746.449	4342930
		745.232	3874100	745.257	3349660	746.862	4231340	746.279	4162660	747.454	4369110
		746.236	3871850	746.259	3345880	747.867	4221650	747.283	4146760	748.458	4351200
		747.238	3860390	747.263	3348940	748.872	4211730	748.287	4136720	749.464	4340310
		748.241	3844560	748.265	3365510	749.877	4218850	749.292	4147790	750.469	4357420
		749.244	3861740	749.268	3354350	750.882	4207440	750.296	4141470	751.474	4352150
		750.247	3857610	750.271	3345430	751.887	4191370	751.3	4124100	752.479	4342140
		751.251	3864660	751.274	3327340	752.892	4183510	752.303	4112060	753.484	4323890
		752.255	3836370	752.278	3317230	753.897	4199190	753.307	4152270	754.489	4336620
		753.258	3833000	753.28	3330190	754.902	4197860	754.311	4128870	755.494	4328340
		754.261	3857620	754.284	3324610	755.907	4188530	755.315	4115900	756.499	4319730
		755.265	3856100	755.287	3322890	756.912	4173790	756.319	4098870	757.504	4336150
		756.269	3831560	756.29	3314640	757.917	4189860	757.323	4092040	758.509	4326830
		757.273	3822650	757.291	3301160	758.922	4161680	758.327	4117700	759.512	4324780
		758.277	3820640	758.295	3316040	759.927	4162040	759.331	4097560	760.517	4309850
		759.281	3844840	759.297	3297500	760.932	4177420	760.336	4074780	761.521	4303320
		760.284	3841810	760.301	3302730	761.935	4171410	761.34	4089740	762.527	4318590
		761.288	3825230	761.304	3295020	762.94	4155740	762.344	4079710	763.532	4287930
		762.292	3843780	762.307	3282680	763.945	4188620	763.348	4062020	764.537	4323570
		763.295	3836480	763.309	3291650	764.95	4174650	764.352	4062140	765.542	4316140
		764.299	3832200	764.312	3293770	765.955	4155410	765.356	4075490	766.548	4300180
		765.303	3810500	765.315	3287700	766.96	4150680	766.361	4062910	767.553	4292980
		766.305	3810310	766.318	3273370	767.966	4148540	767.365	4054670	768.559	4309350
		767.309	3807340	767.321	3265570	768.97	4153880	768.369	4041570	769.562	4296290
		768.313	3821040	768.324	3276370	769.972	4134920	769.373	4034220	770.568	4274040
		769.316	3805730	769.328	3276150	770.977	4134920	770.377	4047430	771.573	4312570
		770.32	3800770	770.331	3273540	771.982	4150700	771.381	4043340	772.579	4295490
		771.323	3815850	771.335	3249320	772.984	4169670	772.385	4017180	773.584	4285320
		772.326	3818260	772.337	3246840	773.989	4136650	773.389	4021440	774.589	4293840
		773.33	3804520	773.34	3240830	774.994	4122810	774.393	4013400	775.594	4290490
		774.334	3792730	774.344	3259750	775.999	4134730	775.397	4024200	776.599	4274020
		775.337	3813200	775.346	3250520	777.004	4145890	776.402	4014080	777.604	4262120
		776.34	3792870	776.35	3243260	778.009	4118250	777.406	4007520	778.609	4280440
		777.345	3803670	777.353	3239470	779.014	4119340	778.41	3998160	779.613	4276810
		778.348	3795010	778.356	3227570	780.019	4112400	779.414	4003200	780.619	4256500
		779.352	3777600	779.358	3241360	781.024	4131590	780.418	4007810	781.624	4263520
		780.356	3803180	780.361	3251110	782.029	4122440	781.422	3979560	782.629	4291910
		781.358	3796280	781.364	3232340	783.034	4098050	782.426	3980800	783.634	4264240
		782.362	3790480	782.368	3229120	784.039	4122540	783.43	4015250	784.639	4246950
		783.366	3780190	783.371	3221350	785.045	4113860	784.434	3999770	785.644	4282840
		784.369	3774240	784.374	3207440	786.049	4089270	785.438	3991890	786.649	4258880
		785.373	3796860	785.376	3204380	787.053	4091270	786.442	3976510	787.653	4247110
		786.377	3774590	786.379	3220020	788.059	4137260	787.446	3978960	788.66	4236800
		787.379	3768800	787.382	3220140	789.063	4112490	788.45	3987310	789.665	4250570
		788.383	3793900	788.384	3218760	790.068	4104660	789.454	3975700	790.67	4237890
		789.387	3789850	789.388	3200850	791.073	4082410	790.458	3962290	791.674	4226290
		790.39	3776110	790.391	3189850	792.078	4089930	791.463	3952470	792.68	4274010
		791.394	3772470	791.393	3189940	793.083	4101410	792.467	3964040	793.683	4243080
		792.397	3770750	792.396	3184640	794.088	4083210	793.469	3979800	794.689	4214600
		793.4	3795540	793.399	3186730	795.093	4092810	794.473	3943560	795.694	4257190
		794.404	3773130	794.403	3200710	796.098	4106830	795.477	3940220	796.701	4241540
		795.408	3767970	795.406	3183730	797.103	4074640	796.481	3951870	797.706	4231810
		796.414	3778340	796.408	3184670	798.105	4087670	797.485	3976000	798.71	4226640
		797.417	3775150	797.411	3172000	799.11	4078230	798.489	3948060	799.716	4256490
		798.421	3770490	798.414	3176030	800.115	4105570	799.493	3921040	800.72	4227320
		799.425	3753980	799.417	3182640	801.12	4074490	800.497	3922170	801.725	4212080
		800.429	3758070	800.421	3178080	802.125	4066980	801.501	3944670	802.73	4237830
		801.433	3769710	801.422	3175220	803.131	4085770	802.503	3930520	803.735	4220320
		802.436	3748310	802.423	3180230	804.136	4084510	803.508	3936470	804.739	4204650
		803.438	3757210	803.426	3161500	805.141	4075680	804.511	3908960	805.745	4204970
		804.441	3740990	804.429	3157410	806.146	4062530	805.515	3908710	806.75	4220330
		805.444	3755520	805.432	3152280	807.15	4085280	806.519	3913670	807.755	4218010
		806.446	3757100	806.436	3176340	808.156	4072870	807.522	3928580	808.76	4196040
		807.449	3757370	807.439	3155380	809.163	4055270	808.527	3908920	809.765	4204610
		808.452	3742210	808.442	3162660	810.167	4048670	809.531	3917290	810.77	4237970
		809.454	3746820	809.445	3158180	811.173	4086870	810.535	3932550	811.775	4198490
		810.457	3739300	810.448	3141270	812.178	4046120	811.539	3922570	812.779	4186580
		811.46	3767340	811.449	3138700	813.183	4048390	812.543	3902950	813.785	4207360
		812.462	3773700	812.453	3147890	814.188	4045010	813.547	3894600	814.79	4210510
		813.465	3752840	813.456	3133820	815.19	4087150	814.551	3890810	815.795	4189970
		814.468	3737790	814.46	3143040	816.195	4039710	815.555	3903580	816.8	4197980
		815.47	3719960	815.463	3146010	817.2	4033930	816.559	3892650	817.805	4224750
		816.473	3732700	816.465	3127050	818.205	4036150	817.562	3894370	818.81	4196680
		817.476	3727350	817.467	3121340	819.21	4049860	818.566	3904390	819.815	4171090
		818.48	3747320	818.471	3125530	820.215	4025220	819.57	3901020	820.82	4174240
		819.482	3735310	819.473	3121110	821.22	4035420	820.575	3887390	821.826	4199810
		820.485	3713150	820.476	3135230	822.225	4053210	821.579	3874220	822.831	4165370
		821.488	3724730	821.478	3146130	823.231	4052220	822.583	3892580	823.836	4179510
		822.491	3732300	822.481	3129310	824.236	4033090	823.587	3890800	824.841	4194930
		823.494	3749050	823.484	3114340	825.241	4043940	824.591	3877330	825.845	4186890
		824.497	3729700	824.487	3108380	826.246	4055930	825.595	3877770	826.851	4165420
		825.499	3729420	825.491	3104870	827.251	4031640	826.599	3859130	827.856	4186010
		826.503	3712390	826.494	3134320	828.256	4029640	827.603	3878370	828.861	4185940
		827.506	3725420	827.498	3121140	829.262	4046540	828.607	3880020	829.867	4164210
		828.508	3729530	828.501	3105430	830.267	4026560	829.611	3850380	830.87	4170880
		829.516	3717000	829.504	3093150	831.272	4024060	830.615	3860600	831.875	4175470
		830.519	3705380	830.507	3092110	832.277	4053990	831.619	3869210	832.88	4171840
		831.521	3710660	831.51	3108250	833.282	4038670	832.623	3881000	833.884	4156890
		832.524	3706840	832.513	3111980	834.287	4020790	833.627	3857460	834.89	4152550
		833.527	3725070	833.517	3106400	835.292	4011720	834.631	3847550	835.895	4177880
		834.529	3724580	834.52	3085300	836.295	4015340	835.636	3859520	836.901	4168080
		835.532	3703550	835.523	3085850	837.3	4031690	836.64	3880370	837.906	4157820
		836.535	3701050	836.527	3083010	838.306	4002930	837.644	3850440	838.91	4150620
		837.537	3710710	837.53	3115650	839.31	4007230	838.648	3839640	839.916	4171160
		838.54	3713260	838.533	3100030	840.312	4043570	839.652	3834650	840.921	4150560
		839.544	3719030	839.535	3084940	841.317	4029990	840.656	3856200	841.926	4164710
		840.549	3709690	840.538	3077390	842.322	4013240	841.661	3847700	842.931	4164460
		841.551	3692650	841.541	3080150	843.328	4002220	842.662	3850510	843.937	4155190
		842.555	3702430	842.544	3084050	844.334	4029660	843.664	3834780	844.942	4143180
		843.558	3727350	843.547	3090180	845.339	4000890	844.665	3831010	845.947	4162600
		844.56	3715600	844.551	3088320	846.344	4009130	845.666	3834530	846.95	4164970
		845.563	3697360	845.554	3078940	847.349	4008120	846.669	3824320	847.955	4144690
		846.566	3692680	846.557	3062290	848.354	4014210	847.673	3826280	848.96	4153520
		847.568	3686870	847.56	3061120	849.359	4003600	848.677	3841900	849.964	4158160
		848.571	3700130	848.563	3079900	850.365	4038000	849.682	3821540	850.97	4153140
		849.574	3693800	849.567	3080520	851.37	4015560	850.685	3814900	851.975	4135400
		850.576	3704940	850.57	3060300	852.375	3990520	851.69	3820300	852.98	4165370
		851.579	3699050	851.574	3056810	853.38	4007060	852.694	3832730	853.985	4152180
		852.582	3680350	852.576	3061950	854.385	4030410	853.699	3816490	854.99	4142090
		853.584	3684560	853.577	3052610	855.39	4011420	854.704	3829430	855.992	4135340
		854.587	3693550	854.58	3072050	856.395	3997890	855.709	3836860	856.994	4135480
		855.59	3701700	855.582	3067130	857.4	4010740	856.713	3804070	857.997	4125540
		856.592	3698310	856.586	3049560	858.405	4008210	857.718	3823620	859	4130100
		857.595	3677880	857.588	3048510	859.408	4007730	858.719	3833470	860.003	4133930
		858.598	3673340	858.591	3043080	860.413	3990010	859.723	3827370	861.006	4134640
		859.6	3685110	859.595	3047890	861.416	4009340	860.727	3804210	862.011	4138480
		860.603	3673120	860.597	3057230	862.421	4009170	861.731	3802650	863.015	4141150
		861.606	3693300	861.6	3051190	863.426	4003450	862.735	3832100	864.02	4127220
		862.61	3688190	862.603	3029780	864.432	3989190	863.739	3830380	865.025	4119930
		863.612	3671790	863.606	3044910	865.433	3990390	864.743	3804020	866.03	4142610
		864.615	3662400	864.609	3049180	866.438	4024120	865.747	3798090	867.033	4141270
		865.617	3679750	865.612	3053880	867.444	3990950	866.752	3816380	868.038	4119050
		866.62	3684490	866.616	3045350	868.445	3985720	867.756	3811290	869.043	4120210
		867.623	3685590	867.618	3029640	869.45	3984250	868.761	3787540	870.048	4154340
		868.625	3681720	868.621	3031920	870.455	3979540	869.764	3794920	871.053	4117380
		869.628	3659660	869.625	3044780	871.461	3993420	870.766	3785530	872.058	4112800
		870.63	3670210	870.628	3044540	872.466	3981490	871.768	3816030	873.064	4144230
		871.633	3666090	871.631	3041610	873.471	3991230	872.773	3801710	874.069	4120360
		872.636	3677910	872.634	3028950	874.477	3997100	873.776	3786640	875.074	4104350
		873.638	3694750	873.638	3019830	875.481	3989360	874.78	3790190	876.079	4103590
		874.641	3676270	874.641	3019350	876.486	3965920	875.781	3792460	877.084	4124810
		875.644	3652360	875.644	3048270	877.492	3979810	876.786	3803580	878.089	4093070
		876.646	3650350	876.646	3036670	878.497	3984670	877.791	3794130	879.094	4106500
		877.649	3661550	877.649	3022030	879.502	3971900	878.796	3794720	880.099	4118600
		878.653	3658310	878.653	3010170	880.507	4002690	879.801	3785570	881.104	4109880
		879.655	3679530	879.656	3009190	881.512	3991740	880.805	3787740	882.109	4096460
		880.658	3661690	880.66	3037090	882.518	3963100	881.81	3776560	883.114	4129790
		881.661	3644290	881.663	3039220	883.523	3972680	882.813	3804610	884.119	4115280
		882.663	3647170	882.665	3025210	884.528	3990010	883.818	3799950	885.124	4085500
		883.666	3648220	883.668	3012600	885.534	3978570	884.82	3784480	886.129	4098840
		884.669	3670220	884.671	2998880	886.539	3965550	885.826	3774180	887.134	4114060
		885.673	3661710	885.674	3005560	887.542	3981910	886.831	3769600	888.139	4101160
		886.675	3641290	886.678	3005070	888.547	4003760	887.835	3790540	889.143	4089260
		887.678	3641510	887.681	3012260	889.552	3971320	888.839	3776630	890.145	4087340
		888.681	3674650	888.683	3013470	890.558	3956240	889.842	3777980	891.148	4103890
		889.683	3663550	889.686	3010150	891.562	3986780	890.844	3764080	892.151	4106180
		890.686	3665180	890.689	2996920	892.567	3972850	891.848	3793320	893.154	4104140
		891.689	3656210	891.693	2993890	893.572	3961520	892.853	3783870	894.156	4098070
		892.691	3651750	892.695	3006200	894.577	3959900	893.857	3766220	895.159	4079210
		893.694	3641110	893.698	3008980	895.582	3956880	894.861	3761890	896.16	4093080
		894.697	3669680	894.701	3006190	896.587	3978910	895.866	3785340	897.163	4080710
		895.699	3678070	895.704	2988780	897.592	3953310	896.869	3779280	898.169	4121440
		896.702	3658690	896.707	2985920	898.596	3957690	897.874	3770980	899.175	4091520
		897.705	3648540	897.71	2987070	899.602	3974910	898.878	3768030	900.18	4082180
		898.707	3625710	898.712	3014670	900.607	3976110	899.883	3775930	901.186	4124110
		899.71	3639330	899.715	3004360	901.612	3956920	900.887	3775230	902.191	4081670
		900.713	3650310	900.718	2998340	902.619	3965980	901.892	3763600	903.196	4077860
		901.715	3653560	901.721	2994580	903.623	3975860	902.895	3746120	904.201	4137420
		902.718	3651160	902.724	2981180	904.628	3962610	903.9	3746000	905.206	4210870
		903.721	3652930	903.726	2978120	905.633	3947320	904.905	3752380	906.212	4280630
		904.723	3719130	904.729	2992500	906.638	3970500	905.91	3767820	907.217	4364600
		905.726	3869130	905.733	3008380	907.64	3972610	906.915	3755160	908.222	4387250
		906.729	4044550	906.736	2995580	908.645	3952890	907.919	3743790	909.227	4413090
		907.733	4186540	907.738	2981440	909.65	3948890	908.924	3767840	910.229	4462500
		908.735	4260100	908.742	2967650	910.652	3952860	909.929	3761820	911.234	4473980
		909.738	4303200	909.745	2974120	911.653	3969450	910.934	3745020	912.239	4473250
		910.741	4389060	910.748	2984040	912.659	3979090	911.938	3742850	913.244	4506720
		911.744	4420150	911.751	2989070	913.663	3957780	912.943	3758720	914.249	4519880
		912.747	4453770	912.754	2983340	914.668	3945890	913.948	3747340	915.255	4512120
		913.75	4481450	913.758	2969270	915.673	3943240	914.953	3746880	916.258	4511480
		914.753	4487800	914.76	2965930	916.677	3972970	915.958	3761760	917.263	4551770
		915.756	4499780	915.763	2984670	917.681	3952860	916.963	3740970	918.269	4551040
		916.759	4532090	916.767	2968520	918.686	3946750	917.968	3739830	919.274	4544810
		917.762	4587630	917.769	2979880	919.693	3964310	918.97	3751340	920.279	4568380
		918.765	4590200	918.773	2970120	920.697	3966500	919.975	3747360	921.285	4569210
		919.768	4582880	919.776	2959500	921.701	4011570	920.98	3744380	922.291	4552300
		920.771	4602430	920.779	2958690	922.706	4145780	921.983	3735540	923.294	4577080
		921.775	4625090	921.783	2977610	923.711	4302690	922.988	3765080	924.299	4603820
		922.778	4670290	922.787	2968870	924.716	4337790	923.993	3795990	925.304	4567180
		923.781	4679670	923.79	2958270	925.721	4377870	924.998	3874950	926.31	4592510
		924.784	4679590	924.791	2959600	926.724	4435280	926.002	3990160	927.315	4614690
		925.787	4692560	925.794	2955350	927.73	4458340	927.007	4080540	928.32	4610880
		926.79	4744780	926.795	2962530	928.735	4472080	928.013	4132580	929.325	4606590
		927.793	4747630	927.798	2983710	929.74	4486590	929.019	4153500	930.331	4650820
		928.796	4764180	928.802	2964930	930.745	4512880	930.024	4202200	931.335	4629300
		929.799	4752970	929.805	3017670	931.75	4511170	931.029	4225240	932.341	4606480
		930.802	4770070	930.807	3173550	932.753	4512400	932.034	4239520	933.346	4658680
		931.805	4779500	931.81	3346470	933.758	4525180	933.039	4275310	934.351	4646920
		932.808	4804030	932.813	3495250	934.763	4570760	934.044	4260660	935.357	4623760
		933.811	4820910	933.817	3588080	935.768	4546910	935.049	4296370	936.362	4627200
		934.813	4844620	934.819	3649950	936.773	4539590	936.054	4325240	937.367	4658390
		935.816	4855210	935.823	3689450	937.778	4560800	937.059	4310310	938.373	4637420
		936.819	4833860	936.826	3756790	938.783	4584630	938.064	4327250	939.378	4637190
		937.821	4853900	937.829	3780850	939.788	4576720	939.069	4369510	940.383	4673390
		938.824	4850990	938.832	3793680	940.791	4565850	940.074	4338780	941.389	4664360
		939.827	4927300	939.834	3808790	941.796	4563320	941.079	4355560	942.394	4680650
		940.83	4911530	940.838	3862850	942.801	4603030	942.084	4401870	943.398	4663080
		941.833	4925970	941.84	3889640	943.806	4594210	943.089	4381650	944.405	4666990
		942.836	4923820	942.843	3892870	944.811	4581670	944.094	4393580	945.41	4656990
		943.839	4906380	943.846	3898930	945.816	4632750	945.099	4415960	946.416	4688020
		944.842	4943860	944.85	3905340	946.821	4619790	946.104	4424200	947.421	4671730
		945.845	4974070	945.853	3959400	947.826	4594590	947.109	4413770	948.427	4672230
		946.848	4976510	946.856	3987840	948.831	4599260	948.114	4439580	949.429	4693290
		947.851	4952780	947.857	3978290	949.836	4638590	949.12	4441610	950.434	4710690
		948.854	4969970	948.86	4005930	950.841	4644900	950.125	4432620	951.439	4691590
		949.857	4995730	949.863	4006310	951.846	4622730	951.13	4462080	952.444	4697150
		950.859	5038470	950.866	4014210	952.851	4620680	952.135	4467800	953.449	4700230
		951.862	5025750	951.87	4023190	953.856	4653770	953.14	4462500	954.453	4718950
		952.865	5008900	952.873	4068850	954.861	4631520	954.145	4488040	955.459	4700560
		953.867	5027240	953.875	4081780	955.867	4631550	955.15	4499970	956.462	4716320
		954.87	5024400	954.878	4088270	956.871	4641540	956.156	4479910	957.467	4726440
		955.873	5021490	955.881	4099400	957.876	4675360	957.161	4538090	958.472	4716640
		956.875	5035120	956.883	4103000	958.882	4659590	958.166	4518440	959.478	4744270
		957.877	5081770	957.887	4110980	959.887	4698050	959.171	4516940	960.484	4754290
		958.88	5059760	958.889	4129390	960.892	4687010	960.176	4514020	961.489	4737020
		959.884	5066780	959.893	4156960	961.897	4656790	961.181	4545920	962.494	4716030
		960.886	5074470	960.897	4170720	962.902	4660960	962.186	4520890	963.499	4749520
		961.889	5095340	961.899	4165570	963.907	4723010	963.191	4547250	964.502	4756090
		962.892	5107900	962.902	4183480	964.912	4686450	964.192	4545030	965.507	4732860
		963.895	5114940	963.905	4206050	965.917	4683710	965.197	4579590	966.512	4776500
		964.898	5104140	964.908	4214060	966.922	4701240	966.202	4548520	967.517	4764820
		965.901	5112560	965.911	4234820	967.927	4719240	967.207	4578420	968.522	4760040
		966.904	5131970	966.914	4233370	968.932	4717020	968.212	4609050	969.527	4736790
		967.907	5134950	967.917	4244050	969.937	4703290	969.217	4601310	970.532	4795920
		968.91	5140670	968.92	4259750	970.942	4726930	970.222	4591400	971.537	4754700
		969.913	5132230	969.924	4272590	971.944	4744020	971.226	4619650	972.542	4754960
		970.916	5133000	970.925	4287080	972.946	4740140	972.231	4618440	973.547	4756310
		971.919	5193140	971.928	4294390	973.951	4704830	973.236	4607350	974.552	4779040
		972.921	5216020	972.928	4309370	974.956	4748520	974.241	4628330	975.557	4761980
		973.924	5194690	973.931	4320750	975.962	4762060	975.247	4646250	976.562	4802250
		974.927	5197180	974.932	4317610	976.966	4740560	976.252	4630650	977.567	4796390
		975.929	5185890	975.935	4311630	977.969	4719310	977.257	4644740	978.572	4776880
		976.932	5191830	976.938	4324440	978.974	4723290	978.262	4668360	979.578	4785780
		977.935	5238800	977.941	4346850	979.979	4774520	979.267	4648220	980.583	4796450
		978.937	5192130	978.946	4368560	980.984	4758690	980.272	4669350	981.59	4771890
		979.94	5219370	979.949	4376600	981.989	4763190	981.277	4704160	982.595	4799900
		980.943	5213980	980.951	4364410	982.994	4795360	982.282	4691630	983.6	4811700
		981.947	5211240	981.955	4374540	983.999	4776300	983.287	4670950	984.605	4790530
		982.949	5248760	982.96	4417850	985.004	4748570	984.292	4675290	985.611	4805490
		983.952	5277710	983.962	4408610	986.009	4780600	985.297	4710840	986.616	4813960
		984.955	5254860	984.965	4416700	987.014	4784860	986.302	4688950	987.621	4813530
		985.959	5245350	985.968	4388820	988.019	4767980	987.304	4701080	988.627	4825960
		986.962	5245780	986.97	4410480	989.025	4760000	988.309	4751850	989.632	4841310
		987.965	5258720	987.974	4447650	990.03	4797780	989.314	4733480	990.637	4803830
		988.968	5242720	988.977	4445920	991.035	4805710	990.319	4715620	991.642	4807100
		989.971	5277180	989.98	4449530	992.04	4781370	991.324	4738360	992.647	4813420
		990.974	5281410	990.983	4436850	993.045	4792900	992.329	4739960	993.653	4820660
		991.977	5275710	991.986	4450230	994.05	4823360	993.334	4736780	994.658	4803650
		992.98	5279310	992.99	4467730	995.055	4790590	994.339	4752710	995.663	4839680
		993.983	5270120	993.993	4503060	996.06	4800050	995.344	4767020	996.668	4831980
		994.985	5309190	994.995	4486740	997.065	4792760	996.349	4764080	997.673	4819050
		995.988	5315350	995.996	4484230	998.068	4842080	997.355	4765570	998.678	4861530
		996.991	5295940	996.997	4503590	999.074	4801220	998.36	4792860	999.683	4849440
		997.993	5296450	998	4491540	1000.08	4811240	999.365	4783330	1000.69	4816500
		998.996	5325620	999.003	4486140	1001.08	4825200	1000.37	4774640	1001.69	4836530
		999.999	5355770	1000.01	4499480	1002.09	4839690	1001.38	4799320	1002.7	4847830
		1001	5354380	1001.01	4527800	1003.09	4822200	1002.38	4806040	1003.7	4843420
		1002	5323550	1002.01	4527710	1004.1	4836120	1003.38	4790610	1004.71	4861630
		1003.01	5326710	1003.01	4515920	1005.1	4844910	1004.39	4808240	1005.71	4890720
		1004.01	5334310	1004.02	4533580	1006.11	4864000	1005.39	4814530	1006.72	4847470
		1005.01	5332850	1005.02	4530030	1007.11	4841440	1006.4	4817730	1007.72	4833780
		1006.02	5327660	1006.02	4564890	1008.12	4830750	1007.4	4824500	1008.73	4869980
		1007.02	5335230	1007.03	4557860	1009.12	4827880	1008.41	4834510	1009.73	4872850
		1008.02	5337120	1008.03	4552370	1010.12	4861270	1009.41	4832890	1010.74	4836270
		1009.02	5336440	1009.03	4571160	1011.13	4843660	1010.42	4827200	1011.74	4868270
		1010.03	5328710	1010.03	4601860	1012.13	4848970	1011.42	4829230	1012.75	4878850
		1011.03	5347090	1011.04	4589980	1013.14	4893840	1012.43	4851670	1013.75	4857720
		1012.03	5370150	1012.04	4594180	1014.14	4857690	1013.43	4860650	1014.76	4849320
		1013.04	5356150	1013.04	4579040	1015.15	4852980	1014.44	4831970	1015.76	4899350
		1014.04	5356200	1014.05	4611530	1016.15	4868140	1015.44	4835860	1016.77	4864640
		1015.04	5341450	1015.05	4613340	1017.16	4884550	1016.45	4875870	1017.77	4855200
		1016.05	5384160	1016.05	4618240	1018.16	4882180	1017.45	4858390	1018.78	4881820
		1017.05	5383360	1017.05	4616930	1019.17	4850770	1018.46	4851870	1019.78	4867630
		1018.05	5370400	1018.06	4616870	1020.17	4859030	1019.46	4906650	1020.79	4859620
		1019.05	5368300	1019.06	4641350	1021.18	4892790	1020.47	4882660	1021.79	4899090
		1020.06	5353290	1020.07	4638120	1022.18	4883820	1021.47	4871890	1022.8	4886130
		1021.06	5361090	1021.07	4629050	1023.19	4875020	1022.48	4896070	1023.8	4879400
		1022.06	5392060	1022.07	4625130	1024.19	4918240	1023.48	4874570	1024.81	4877320
		1023.07	5401630	1023.07	4636790	1025.2	4907000	1024.48	4911120	1025.82	4894220
		1024.07	5389180	1024.08	4635570	1026.2	4900200	1025.49	4878260	1026.82	4883730
		1025.07	5384600	1025.08	4658770	1027.2	4884950	1026.49	4880810	1027.83	4926180
		1026.08	5393850	1026.09	4643430	1028.21	4927290	1027.5	4922020	1028.83	4915060
		1027.08	5438290	1027.09	4638110	1029.21	4910540	1028.51	4921860	1029.84	4899550
		1028.08	5416210	1028.09	4646520	1030.22	4910710	1029.51	4907660	1030.84	4909720
		1029.08	5416720	1029.09	4680830	1031.22	4894390	1030.52	4935010	1031.85	4908320
		1030.09	5397300	1030.1	4669640	1032.23	4940750	1031.52	4930350	1032.85	4903850
		1031.09	5404980	1031.1	4665900	1033.23	4927550	1032.52	4910160	1033.86	4946410
		1032.09	5393180	1032.1	4656840	1034.24	4890540	1033.53	4922720	1034.86	4925870
		1033.1	5428450	1033.11	4718310	1035.24	4892080	1034.53	4966500	1035.87	4900040
		1034.1	5405070	1034.11	4695810	1036.25	4932230	1035.54	4954180	1036.88	4907340
		1035.1	5418620	1035.11	4677900	1037.25	4934640	1036.54	4924210	1037.88	4924710
		1036.11	5422850	1036.11	4686070	1038.26	4911090	1037.55	4925140	1038.89	4906100
		1037.11	5440010	1037.12	4727810	1039.26	4907120	1038.55	4980710	1039.89	4958720
		1038.11	5450820	1038.12	4715780	1040.27	4941400	1039.56	4956090	1040.9	4919240
		1039.12	5444070	1039.12	4721620	1041.27	4924810	1040.56	4949230	1041.9	4905840
		1040.12	5423140	1040.13	4715390	1042.28	4926210	1041.57	4976810	1042.91	4909670
		1041.12	5445810	1041.13	4728530	1043.28	4946990	1042.57	4978120	1043.91	4941660
		1042.12	5466510	1042.13	4708740	1044.29	4953060	1043.58	4966830	1044.92	4906770
		1043.13	5464550	1043.14	4738890	1045.29	4924940	1044.58	4969160	1045.92	4910970
		1044.13	5444960	1044.14	4712850	1046.3	4947400	1045.59	4994400	1046.93	4949670
		1045.13	5445260	1045.14	4737270	1047.3	4959040	1046.59	4997580	1047.93	4940630
		1046.13	5431610	1046.15	4757170	1048.31	4957450	1047.6	4974150	1048.94	4928910
		1047.14	5467860	1047.15	4751080	1049.31	4937480	1048.6	5016780	1049.94	4954710
		1048.14	5434550	1048.15	4731940	1050.32	4986060	1049.61	5011310	1050.95	4951440
		1049.14	5473470	1049.15	4740860	1051.32	4960100	1050.61	5006860	1051.95	4951410
		1050.15	5474850	1050.16	4728060	1052.33	4961050	1051.62	4992840	1052.96	4977180
		1051.15	5445970	1051.16	4764530	1053.33	4932820	1052.62	4985510	1053.96	4939280
		1052.15	5428830	1052.17	4763760	1054.34	4973310	1053.63	5019270	1054.97	4937030
		1053.15	5463500	1053.17	4748470	1055.34	4961480	1054.63	5001850	1055.98	4962940
		1054.16	5465600	1054.17	4774880	1056.35	4942670	1055.63	4997230	1056.98	4951410
		1055.16	5468440	1055.17	4793140	1057.35	4971140	1056.64	5034020	1057.99	4926710
		1056.16	5471700	1056.18	4780420	1058.36	4981320	1057.64	5040210	1058.99	4993190
		1057.17	5472140	1057.18	4784350	1059.36	4961450	1058.64	5039350	1060	4960390
		1058.17	5467920	1058.18	4790810	1060.37	4946860	1059.65	5041660	1061	4953510
		1059.17	5476150	1059.18	4763440	1061.37	4988690	1060.65	5035990	1062.01	4969360
		1060.18	5476870	1060.18	4769440	1062.38	4972810	1061.66	5023400	1063.01	4956230
		1061.18	5472090	1061.18	4791640	1063.38	4951950	1062.66	5047480	1064.02	4949060
		1062.18	5465050	1062.19	4789240	1064.39	4960370	1063.67	5031170	1065.02	5000760
		1063.18	5442730	1063.19	4813670	1065.39	4984710	1064.67	5023640	1066.03	4973190
		1064.19	5452010	1064.19	4807790	1066.4	4985980	1065.68	5060740	1067.03	4952120
		1065.19	5496750	1065.19	4810180	1067.4	4980200	1066.68	5045270	1068.04	4977950
		1066.19	5485730	1066.19	4811900	1068.41	4992680	1067.69	5064950	1069.05	4978110
		1067.2	5468870	1067.19	4810350	1069.41	5006830	1068.69	5067870	1070.05	4969030
		1068.2	5469620	1068.2	4791970	1070.42	4967700	1069.7	5055120	1071.06	4957960
		1069.2	5456930	1069.2	4788630	1071.42	4987130	1070.7	5057750	1072.06	4975430
		1070.2	5516620	1070.2	4790540	1072.43	5032710	1071.7	5046410	1073.07	4979890
		1071.21	5507530	1071.2	4851540	1073.43	5004250	1072.71	5083870	1074.07	4964440
		1072.21	5478340	1072.2	4828480	1074.44	4985980	1073.71	5089900	1075.08	4957960
		1073.21	5494610	1073.21	4834850	1075.44	5003610	1074.72	5068550	1076.08	4972960
		1074.22	5469980	1074.21	4820580	1076.45	5011740	1075.72	5083200	1077.09	4977090
		1075.22	5469510	1075.21	4813510	1077.45	5015310	1076.73	5094780	1078.09	4978520
		1076.22	5511830	1076.21	4805200	1078.46	4980930	1077.73	5090940	1079.1	4990650
		1077.23	5499690	1077.21	4856820	1079.46	5042230	1078.74	5087440	1080.1	4998960
		1078.23	5489820	1078.21	4863030	1080.47	5019230	1079.74	5106780	1081.11	4974200
		1079.23	5492280	1079.21	4865880	1081.47	5001560	1080.75	5077600	1082.11	4980650
		1080.23	5510820	1080.22	4851730	1082.48	5014400	1081.75	5091350	1083.12	4983130
		1081.24	5474750	1081.22	4832080	1083.48	5038210	1082.76	5114330	1084.12	4987030
		1082.24	5518920	1082.22	4833510	1084.49	5026140	1083.76	5113160	1085.13	4978340
		1083.24	5515610	1083.22	4834630	1085.49	5010740	1084.77	5099380	1086.13	4979580
		1084.24	5511390	1084.23	4850510	1086.5	5060470	1085.77	5089850	1087.14	4996390
		1085.25	5484550	1085.23	4871220	1087.5	5024500	1086.78	5119080	1088.14	4970190
		1086.25	5495850	1086.23	4867970	1088.51	5012220	1087.78	5123620	1089.15	4998290
		1087.25	5479740	1087.24	4845030	1089.51	5001070	1088.79	5111260	1090.16	4982350
		1088.26	5542510	1088.24	4857620	1090.52	5040340	1089.79	5110810	1091.16	4976000
		1089.26	5519510	1089.24	4874400	1091.52	5011220	1090.8	5139430	1092.17	5021870
		1090.26	5527890	1090.25	4879190	1092.53	5019310	1091.8	5113490	1093.17	4999310
		1091.26	5508350	1091.25	4874750	1093.53	5014690	1092.81	5109140	1094.17	5008730
		1092.27	5521490	1092.25	4844250	1094.54	5040930	1093.81	5148800	1095.18	5019680
		1093.27	5503880	1093.26	4865870	1095.54	5025050	1094.82	5144180	1096.19	5003190
		1094.27	5522230	1094.26	4856030	1096.55	5014160	1095.82	5129790	1097.19	4995730
		1095.28	5556710	1095.26	4904450	1097.55	5050790	1096.83	5174820	1098.2	5022730
		1096.28	5529940	1096.26	4877600	1098.56	5037450	1097.83	5158840	1099.2	4994220
		1097.28	5535900	1097.27	4869000	1099.56	5016750	1098.84	5131810	1100.21	4985960
		1098.28	5516180	1098.27	4883850	1100.57	5034090	1099.84	5148770	1101.21	5027090
		1099.29	5516790	1099.27	4878360	1101.57	5046230	1100.85	5163740	1102.22	5026320
		1100.29	5532340	1100.28	4893120	1102.58	5035160	1101.85	5147610	1103.22	5022130
		1101.29	5535040	1101.28	4878480	1103.58	5086980	1102.86	5146050	1104.23	5030660
		1102.3	5537860	1102.28	4905260	1104.59	5057470	1103.86	5158010	1105.23	5026040
		1103.3	5517210	1103.28	4897880	1105.59	5042190	1104.87	5157280	1106.24	5010780
		1104.3	5534760	1104.29	4906950	1106.6	5056100	1105.87	5149780	1107.24	5047640
		1105.3	5533400	1105.29	4895840	1107.6	5068920	1106.88	5141420	1108.24	5004520
		1106.31	5545120	1106.29	4876560	1108.61	5050040	1107.88	5175350	1109.25	5034400
		1107.31	5534600	1107.3	4889920	1109.61	5049300	1108.89	5180440	1110.25	5020380
		1108.31	5535320	1108.3	4886090	1110.62	5089840	1109.89	5146130	1111.26	5052960
		1109.32	5521490	1109.3	4907920	1111.62	5047550	1110.9	5213920	1112.26	5034390
		1110.32	5534170	1110.31	4916160	1112.63	5051870	1111.9	5193000	1113.27	5013580
		1111.32	5561720	1111.31	4888140	1113.63	5064640	1112.91	5158190	1114.27	5009170
		1112.33	5539070	1112.32	4894750	1114.64	5080020	1113.91	5155530	1115.28	5036430
		1113.33	5536970	1113.32	4922040	1115.64	5052170	1114.92	5198340	1116.28	5020540
		1114.33	5520190	1114.32	4906600	1116.65	5041560	1115.92	5198060	1117.29	5042570
		1115.33	5545880	1115.33	4931000	1117.65	5057430	1116.93	5163900	1118.29	5038080
		1116.34	5580270	1116.33	4930720	1118.66	5077600	1117.93	5171120	1119.3	5023140
		1117.34	5558210	1117.33	4929310	1119.66	5062610	1118.94	5200890	1120.31	5068540
		1118.34	5526070	1118.34	4929250	1120.67	5101120	1119.94	5193460	1121.31	5040210
		1119.34	5533640	1119.34	4920460	1121.67	5085190	1120.95	5193370	1122.32	5021030
		1120.35	5519140	1120.35	4961600	1122.68	5071730	1121.95	5210330	1123.32	5021640
		1121.35	5574040	1121.35	4945440	1123.68	5069020	1122.95	5205850	1124.33	5056100
		1122.35	5543200	1122.35	4917280	1124.69	5090460	1123.96	5183430	1125.33	5025830
		1123.36	5551890	1123.36	4935130	1125.69	5089510	1124.97	5183470	1126.34	5022470
		1124.36	5536460	1124.36	4946100	1126.7	5064350	1125.97	5225250	1127.34	5046500
		1125.36	5553060	1125.36	4944750	1127.7	5063710	1126.98	5221610	1128.34	5049860
		1126.37	5547600	1126.37	4930880	1128.71	5124720	1127.98	5206270	1129.35	5043880
		1127.37	5562070	1127.37	4952920	1129.71	5118460	1128.99	5252780	1130.36	5063630
		1128.37	5566740	1128.38	4934090	1130.71	5103500	1129.99	5208690	1131.36	5037200
		1129.38	5526680	1129.38	4953720	1131.72	5078650	1131	5208940	1132.37	5024300
		1130.38	5539260	1130.38	4947320	1132.72	5068000	1132	5224420	1133.37	5066420
		1131.38	5550930	1131.39	4943710	1133.73	5070940	1133.01	5237480	1134.38	5023950
		1132.38	5564080	1132.39	4963090	1134.73	5097210	1134.01	5222650	1135.38	5049410
		1133.39	5560440	1133.4	4954460	1135.74	5084550	1135.02	5221130	1136.39	5068380
		1134.39	5568320	1134.4	4945060	1136.74	5101400	1136.02	5265470	1137.39	5028520
		1135.39	5550010	1135.4	4956400	1137.75	5107290	1137.03	5247500	1138.4	5031630
		1136.39	5561010	1136.41	4982400	1138.75	5104260	1138.03	5221190	1139.4	5072000
		1137.4	5564740	1137.41	4971410	1139.76	5094840	1139.04	5220840	1140.41	5069230
		1138.4	5603650	1138.42	4954750	1140.76	5109600	1140.04	5259590	1141.41	5059040
		1139.4	5573180	1139.42	4983420	1141.77	5083260	1141.05	5227970	1142.42	5073720
		1140.41	5576760	1140.42	4972880	1142.77	5078060	1142.05	5239760	1143.42	5057680
		1141.41	5575440	1141.43	4965250	1143.78	5086460	1143.06	5257900	1144.43	5048420
		1142.41	5555950	1142.43	4954420	1144.78	5101550	1144.06	5250160	1145.43	5070890
		1143.42	5543680	1143.43	4948840	1145.79	5096020	1145.06	5239320	1146.44	5070190
		1144.42	5580560	1144.44	4985670	1146.8	5113240	1146.07	5241180	1147.44	5052030
		1145.42	5575210	1145.44	4974170	1147.8	5125060	1147.07	5263200	1148.45	5049230
		1146.42	5539610	1146.45	4963470	1148.81	5101540	1148.08	5261200	1149.45	5078250
		1147.43	5562100	1147.45	4970360	1149.81	5111040	1149.08	5244590	1150.46	5062370
		1148.43	5601870	1148.45	4985430	1150.82	5126840	1150.09	5289920	1151.46	5099840
		1149.43	5587050	1149.46	4992780	1151.82	5099130	1151.09	5265600	1152.47	5088240
		1150.44	5578210	1150.46	4970430	1152.83	5094150	1152.1	5271560	1153.47	5058900
		1151.44	5583460	1151.47	4955930	1153.83	5122780	1153.1	5284600	1154.48	5045670
		1152.44	5566640	1152.47	4963700	1154.84	5123080	1154.11	5270470	1155.48	5086290
		1153.45	5593520	1153.47	4987780	1155.84	5122990	1155.11	5260640	1156.49	5061860
		1154.45	5612470	1154.47	5001510	1156.85	5091580	1156.12	5282460	1157.49	5057200
		1155.45	5586810	1155.48	4977740	1157.85	5134040	1157.12	5284970	1158.5	5092060
		1156.45	5562580	1156.48	4986740	1158.86	5135340	1158.13	5256580	1159.5	5059380
		1157.46	5562980	1157.48	4997260	1159.86	5112990	1159.13	5251030	1160.51	5098400
		1158.46	5601790	1158.49	5005980	1160.87	5102700	1160.14	5315110	1161.51	5085850
		1159.46	5611020	1159.49	5003170	1161.87	5131610	1161.14	5276940	1162.52	5087930
		1160.47	5588070	1160.49	4976730	1162.88	5119340	1162.15	5273950	1163.53	5099550
		1161.47	5563420	1161.5	4999400	1163.88	5100230	1163.15	5322620	1164.53	5097670
		1162.47	5567250	1162.5	5000290	1164.89	5140390	1164.16	5298610	1165.54	5089490
		1163.47	5587430	1163.51	5014230	1165.89	5145640	1165.16	5265160	1166.54	5091940
		1164.48	5606290	1164.51	4992510	1166.9	5123040	1166.17	5315510	1167.55	5097210
		1165.48	5608500	1165.51	5030900	1167.9	5134760	1167.17	5302690	1168.55	5073140
		1166.48	5586140	1166.52	5027700	1168.91	5149280	1168.18	5279970	1169.56	5067120
		1167.49	5554940	1167.52	5006730	1169.91	5125120	1169.18	5319020	1170.57	5085260
		1168.49	5597620	1168.53	4997810	1170.92	5128170	1170.19	5305610	1171.57	5073820
		1169.49	5607420	1169.53	4986510	1171.92	5113950	1171.19	5273060	1172.58	5126790
		1170.5	5609910	1170.53	5025660	1172.92	5146970	1172.2	5292210	1173.58	5094170
		1171.5	5603580	1171.54	5017640	1173.93	5120270	1173.2	5303460	1174.59	5079870
		1172.5	5575010	1172.54	5004480	1174.93	5153930	1174.21	5295140	1175.59	5120460
		1173.51	5559590	1173.54	5010610	1175.94	5177500	1175.21	5294910	1176.6	5099970
		1174.51	5595300	1174.55	5056910	1176.94	5150170	1176.22	5315950	1177.6	5076050
		1175.51	5602860	1175.55	5035360	1177.94	5157980	1177.22	5298890	1178.61	5103130
		1176.52	5605620	1176.55	5019540	1178.95	5132100	1178.23	5292630	1179.61	5111510
		1177.52	5591570	1177.56	5010850	1179.95	5122990	1179.23	5285460	1180.62	5073320
		1178.52	5558090	1178.56	5029500	1180.96	5140020	1180.24	5315430	1181.62	5117230
		1179.52	5582430	1179.56	5037450	1181.96	5154240	1181.24	5299420	1182.63	5116500
		1180.53	5625280	1180.57	5001710	1182.96	5122880	1182.25	5289670	1183.64	5100790
		1181.53	5600150	1181.57	5041040	1183.97	5167150	1183.25	5317390	1184.64	5096730
		1182.53	5568720	1182.58	5040400	1184.97	5163250	1184.26	5316020	1185.65	5116200
		1183.54	5576000	1183.58	5041100	1185.98	5167400	1185.26	5293680	1186.65	5095900
		1184.54	5571070	1184.58	5027690	1186.98	5140230	1186.27	5327020	1187.66	5094870
		1185.54	5623010	1185.59	5023600	1187.99	5148890	1187.27	5302020	1188.66	5111440
		1186.54	5605710	1186.59	5013680	1188.99	5169840	1188.28	5324230	1189.67	5117230
		1187.55	5602130	1187.59	5049300	1190	5165560	1189.28	5335500	1190.67	5092290
		1188.55	5574020	1188.6	5046350	1191	5145550	1190.29	5332430	1191.68	5080720
		1189.55	5584540	1189.6	5017660	1192.01	5196650	1191.29	5297560	1192.68	5135180
		1190.56	5569290	1190.61	5021410	1193.01	5156540	1192.3	5327790	1193.69	5099610
		1191.56	5609430	1191.61	5051460	1194.02	5154640	1193.3	5326600	1194.69	5082980
		1192.56	5605140	1192.61	5023640	1195.03	5192070	1194.31	5320690	1195.7	5144750
		1193.57	5586060	1193.62	5030400	1196.03	5168200	1195.31	5306130	1196.7	5097470
		1194.57	5602810	1194.62	5020320	1197.04	5150730	1196.31	5345280	1197.71	5088020
		1195.57	5568190	1195.62	5028110	1198.04	5137990	1197.32	5335680	1198.71	5126230
		1196.58	5635270	1196.63	5054900	1199.05	5172340	1198.32	5325320	1199.72	5120210
		1197.58	5596280	1197.63	5040480	1200.05	5159580	1199.33	5376970	1200.72	5097690
		1198.58	5575130	1198.63	5061840	1201.06	5139090	1200.34	5342350	1201.73	5128300
		1199.59	5576360	1199.64	5057670	1202.06	5180100	1201.34	5335290	1202.73	5121140
		1200.59	5600250	1200.64	5063390	1203.07	5163040	1202.35	5351760	1203.74	5108300
		1201.59	5639200	1201.64	5066370	1204.07	5159870	1203.35	5344510	1204.74	5126180
		1202.59	5612730	1202.65	5042580	1205.08	5172490	1204.36	5336570	1205.75	5123870
		1203.6	5594830	1203.65	5083870	1206.08	5178350	1205.36	5317930	1206.76	5094770
		1204.6	5587000	1204.66	5070920	1207.09	5167580	1206.37	5360810	1207.76	5116540
		1205.61	5574220	1205.66	5053910	1208.09	5183630	1207.37	5347990	1208.76	5133240
		1206.61	5610720	1206.66	5047950	1209.1	5156470	1208.38	5340170	1209.77	5113440
		1207.61	5591170	1207.67	5092860	1210.11	5166800	1209.38	5331520	1210.77	5101480
		1208.62	5592880	1208.67	5073520	1211.11	5170380	1210.38	5362220	1211.78	5139180
		1209.62	5633710	1209.68	5071640	1212.12	5175560	1211.39	5340450	1212.78	5128650
		1210.62	5625030	1210.68	5050580	1213.12	5178500	1212.39	5331050	1213.79	5099960
		1211.63	5619110	1211.68	5055320	1214.12	5170000	1213.4	5374770	1214.8	5129060
		1212.63	5594000	1212.68	5067510	1215.13	5176360	1214.4	5340540	1215.8	5118820
		1213.63	5606490	1213.69	5079790	1216.13	5183590	1215.41	5332030	1216.81	5130600
		1214.64	5615680	1214.69	5067950	1217.14	5155070	1216.41	5372490	1217.81	5142960
		1215.64	5603660	1215.69	5066050	1218.14	5221140	1217.42	5380960	1218.82	5102320
		1216.65	5599310	1216.7	5058960	1219.15	5180790	1218.42	5354460	1219.82	5159270
		1217.65	5635850	1217.7	5100500	1220.15	5171230	1219.43	5368640	1220.83	5145840
		1218.65	5610540	1218.7	5085560	1221.16	5159850	1220.43	5385840	1221.83	5125370
		1219.66	5616150	1219.71	5059260	1222.16	5195900	1221.44	5369660	1222.84	5109780
		1220.66	5592930	1220.71	5073060	1223.17	5179690	1222.44	5357120	1223.84	5147790
		1221.67	5580820	1221.71	5104860	1224.17	5198140	1223.45	5408050	1224.85	5141540
		1222.67	5626540	1222.72	5091950	1225.18	5173640	1224.45	5384420	1225.85	5126730
		1223.67	5612240	1223.72	5079370	1226.18	5201980	1225.46	5365140	1226.86	5167390
		1224.68	5602770	1224.73	5064430	1227.18	5163160	1226.46	5350740	1227.86	5110290
		1225.68	5606840	1225.73	5078550	1228.19	5161290	1227.47	5391690	1228.87	5131200
		1226.68	5588980	1226.73	5067970	1229.2	5202500	1228.47	5389450	1229.87	5166010
		1227.69	5610590	1227.74	5092170	1230.2	5208320	1229.48	5351780	1230.88	5131860
		1228.69	5578330	1228.74	5079530	1231.2	5180130	1230.48	5372650	1231.88	5131730
		1229.7	5622350	1229.75	5090520	1232.21	5222090	1231.49	5392810	1232.89	5180010
		1230.7	5614940	1230.75	5088500	1233.21	5204570	1232.49	5371930	1233.89	5141790
		1231.7	5616540	1231.76	5108910	1234.22	5190660	1233.49	5360100	1234.9	5118560
		1232.71	5582050	1232.76	5100030	1235.22	5167010	1234.5	5392120	1235.9	5179520
		1233.71	5582330	1233.76	5099690	1236.23	5204970	1235.51	5379830	1236.91	5144450
		1234.72	5579210	1234.77	5083270	1237.23	5221650	1236.51	5406130	1237.91	5137500
		1235.72	5613770	1235.77	5066310	1238.24	5185020	1237.51	5369970	1238.92	5180610
		1236.72	5587980	1236.77	5071180	1239.24	5190970	1238.52	5400510	1239.92	5154580
		1237.73	5589930	1237.77	5107580	1240.25	5174490	1239.52	5374930	1240.93	5120570
		1238.73	5628130	1238.78	5111330	1241.25	5209860	1240.53	5425840	1241.93	5119610
		1239.73	5612410	1239.78	5085840	1242.26	5210100	1241.53	5413620	1242.94	5168190
		1240.74	5615180	1240.79	5070500	1243.26	5175640	1242.54	5389370	1243.94	5119910
		1241.74	5612720	1241.79	5122160	1244.27	5178410	1243.54	5384880	1244.95	5144430
		1242.75	5595700	1242.79	5124410	1245.27	5218190	1244.55	5372930	1245.95	5162240
		1243.75	5579780	1243.8	5114700	1246.28	5213610	1245.55	5415760	1246.96	5129550
		1244.75	5622170	1244.8	5094180	1247.28	5176360	1246.56	5391800	1247.97	5147980
		1245.76	5613240	1245.81	5078010	1248.29	5243250	1247.56	5401750	1248.97	5157760
		1246.76	5603260	1246.81	5109020	1249.29	5200910	1248.57	5416290	1249.98	5144620
		1247.77	5625910	1247.81	5118310	1250.3	5199690	1249.57	5389810	1250.98	5167280
		1248.77	5655890	1248.82	5095470	1251.3	5233670	1250.58	5410570	1251.99	5159820
		1249.77	5624930	1249.82	5108580	1252.31	5221070	1251.58	5417300	1252.99	5135430
		1250.78	5587640	1250.83	5101390	1253.31	5222560	1252.59	5407020	1254	5184570
		1251.78	5595700	1251.83	5116260	1254.32	5187560	1253.59	5392530	1255.01	5168120
		1252.78	5608090	1252.83	5124910	1255.32	5214590	1254.6	5413900	1256.01	5141290
		1253.79	5618530	1253.84	5117270	1256.33	5221420	1255.6	5430130	1257.02	5161800
		1254.79	5611190	1254.84	5103890	1257.33	5189470	1256.61	5420810	1258.02	5168860
		1255.79	5585840	1255.84	5088080	1258.34	5201560	1257.61	5406180	1259.03	5144260
		1256.8	5602950	1256.85	5125160	1259.34	5221900	1258.62	5403590	1260.03	5193450
		1257.8	5595840	1257.85	5128390	1260.35	5229650	1259.62	5418920	1261.04	5169870
		1258.81	5630800	1258.86	5101930	1261.35	5203620	1260.62	5397270	1262.04	5147700
		1259.81	5604230	1259.86	5109510	1262.36	5214290	1261.63	5394940	1263.05	5166730
		1260.81	5619760	1260.86	5110460	1263.36	5225510	1262.63	5424970	1264.05	5164800
		1261.82	5646370	1261.87	5108390	1264.37	5218410	1263.64	5395170	1265.06	5135210
		1262.82	5626890	1262.87	5127870	1265.37	5207640	1264.64	5392280	1266.06	5143550
		1263.82	5592890	1263.87	5119130	1266.38	5190330	1265.65	5444890	1267.07	5171120
		1264.83	5621180	1264.88	5109830	1267.38	5254070	1266.65	5419780	1268.07	5153420
		1265.83	5614560	1265.88	5102730	1268.39	5220160	1267.66	5436250	1269.08	5142230
		1266.84	5628090	1266.88	5139850	1269.39	5204590	1268.66	5464840	1270.08	5178870
		1267.84	5611810	1267.89	5111770	1270.4	5222610	1269.67	5428440	1271.09	5174490
		1268.84	5604740	1268.89	5114340	1271.4	5228980	1270.67	5421950	1272.09	5164000
		1269.85	5585610	1269.9	5132720	1272.41	5234650	1271.68	5466060	1273.1	5181480
		1270.85	5632400	1270.9	5144360	1273.41	5244130	1272.69	5424030	1274.1	5140410
		1271.85	5627290	1271.9	5113640	1274.42	5251770	1273.69	5419360	1275.11	5196270
		1272.86	5590970	1272.91	5122010	1275.42	5212190	1274.7	5407040	1276.12	5170330
		1273.86	5585940	1273.91	5158230	1276.43	5213620	1275.7	5444500	1277.12	5148810
		1274.86	5599070	1274.92	5143700	1277.43	5199270	1276.71	5425450	1278.12	5199570
		1275.87	5618420	1275.92	5143260	1278.44	5247820	1277.71	5466030	1279.13	5204680
		1276.87	5624590	1276.92	5108180	1279.44	5212710	1278.72	5435180	1280.13	5181950
		1277.88	5588130	1277.93	5151340	1280.45	5231110	1279.72	5436280	1281.14	5149140
		1278.88	5595790	1278.93	5114740	1281.45	5206140	1280.73	5429520	1282.14	5149640
		1279.88	5630450	1279.93	5144230	1282.46	5238800	1281.73	5448980	1283.14	5200490
		1280.89	5595380	1280.93	5149910	1283.46	5204300	1282.74	5452270	1284.15	5182760
		1281.89	5600500	1281.94	5119560	1284.47	5222820	1283.74	5432530	1285.15	5166530
		1282.89	5616630	1282.94	5142730	1285.47	5241320	1284.75	5475110	1286.15	5190210
		1283.9	5621860	1283.95	5153130	1286.48	5240400	1285.75	5459100	1287.16	5209580
		1284.9	5616030	1284.95	5137590	1287.48	5208940	1286.76	5447530	1288.16	5176960
		1285.91	5588170	1285.96	5117340	1288.49	5204880	1287.76	5443640	1289.17	5168890
		1286.91	5588860	1286.96	5180970	1289.49	5225830	1288.77	5455010	1290.18	5201260
		1287.91	5591350	1287.96	5145630	1290.5	5238700	1289.77	5453910	1291.18	5169200
		1288.92	5611330	1288.97	5137660	1291.5	5223330	1290.77	5464900	1292.19	5150810
		1289.92	5604430	1289.97	5160430	1292.51	5209010	1291.78	5454250	1293.19	5191500
		1290.92	5604900	1290.98	5160520	1293.51	5251780	1292.78	5462850	1294.2	5150220
		1291.93	5634210	1291.98	5156460	1294.52	5229270	1293.79	5472490	1295.2	5175870
		1292.93	5596600	1292.98	5148050	1295.52	5213230	1294.79	5435440	1296.21	5209410
		1293.93	5634610	1293.98	5127700	1296.53	5223140	1295.8	5429760	1297.21	5173670
		1294.94	5597740	1294.99	5167050	1297.53	5276040	1296.8	5470290	1298.22	5170140
		1295.94	5605830	1295.99	5148760	1298.54	5244490	1297.81	5442830	1299.22	5209760
		1296.95	5654170	1297	5141230	1299.54	5233120	1298.81	5450220	1300.23	5177000
		1297.95	5622560	1298	5139700	1300.55	5244050	1299.82	5472280	1301.23	5173570
		1298.95	5600510	1299.01	5161190	1301.55	5258210	1300.82	5468220	1302.24	5215360
		1299.96	5599690	1300.01	5160750	1302.56	5227680	1301.83	5453370	1303.24	5169530
		1300.96	5650290	1301.01	5164230	1303.56	5230000	1302.83	5494930	1304.25	5174650
		1301.97	5632470	1302.02	5145830	1304.57	5218290	1303.84	5479440	1305.26	5199390
		1302.97	5634410	1303.02	5138470	1305.57	5261760	1304.84	5447480	1306.26	5184230
		1303.97	5613980	1304.02	5167270	1306.58	5250400	1305.85	5456560	1307.27	5183520
		1304.98	5608700	1305.03	5157460	1307.58	5237970	1306.85	5446890	1308.27	5201020
		1305.98	5661070	1306.03	5162050	1308.59	5250590	1307.86	5476340	1309.28	5196550
		1306.98	5632150	1307.04	5161700	1309.59	5261620	1308.86	5457300	1310.28	5179720
		1307.98	5619230	1308.04	5160990	1310.6	5232740	1309.87	5444240	1311.29	5196820
		1308.99	5591720	1309.05	5152460	1311.6	5247710	1310.87	5486680	1312.29	5196440
		1309.99	5592060	1310.05	5175390	1312.61	5236780	1311.88	5452440	1313.3	5203330
		1310.99	5621530	1311.05	5155520	1313.61	5273810	1312.88	5444150	1314.3	5217460
		1312	5633010	1312.06	5179150	1314.62	5234220	1313.89	5487060	1315.31	5200220
		1313	5628360	1313.06	5143960	1315.62	5239620	1314.89	5477840	1316.32	5166590
		1314	5602580	1314.06	5189400	1316.63	5289690	1315.9	5463980	1317.32	5208250
		1315.01	5605460	1315.07	5181310	1317.63	5270190	1316.9	5479630	1318.33	5171160
		1316.01	5623120	1316.07	5173900	1318.64	5250900	1317.91	5499880	1319.33	5207350
		1317.01	5650230	1317.08	5152930	1319.64	5243910	1318.91	5460620	1320.34	5207990
		1318.02	5636840	1318.08	5144780	1320.65	5261110	1319.92	5490110	1321.34	5177460
		1319.02	5624630	1319.08	5186560	1321.65	5262080	1320.92	5468490	1322.35	5186150
		1320.02	5636010	1320.09	5157520	1322.66	5244840	1321.93	5487870	1323.35	5217510
		1321.03	5606370	1321.09	5153370	1323.66	5227660	1322.93	5468360	1324.35	5206850
		1322.03	5613790	1322.1	5207510	1324.67	5282570	1323.94	5493390	1325.36	5182190
		1323.04	5611990	1323.1	5187430	1325.67	5273710	1324.94	5499470	1326.37	5185740
		1324.04	5596010	1324.1	5164280	1326.67	5258010	1325.95	5458960	1327.37	5196400
		1325.04	5634120	1325.11	5163260	1327.68	5229100	1326.95	5514430	1328.38	5203630
		1326.04	5645730	1326.11	5154770	1328.68	5267510	1327.96	5481510	1329.38	5179770
		1327.05	5623680	1327.12	5191980	1329.69	5267450	1328.96	5487780	1330.39	5193500
		1328.05	5610110	1328.12	5171470	1330.69	5247040	1329.97	5480080	1331.39	5186330
		1329.05	5625800	1329.12	5174910	1331.7	5291260	1330.97	5496660	1332.4	5181770
		1330.06	5598810	1330.13	5156650	1332.7	5275220	1331.98	5508950	1333.4	5214410
		1331.06	5631630	1331.13	5204690	1333.71	5259510	1332.98	5485250	1334.41	5197500
		1332.07	5616040	1332.13	5197520	1334.71	5273320	1333.99	5488080	1335.41	5181700
		1333.07	5612350	1333.14	5176640	1335.72	5272210	1334.99	5526090	1336.42	5213670
		1334.07	5619490	1334.14	5209950	1336.72	5268110	1336	5474810	1337.43	5174060
		1335.08	5638030	1335.15	5196600	1337.73	5249680	1337	5489790	1338.43	5217670
		1336.08	5641010	1336.15	5173720	1338.73	5266390	1338.01	5539040	1339.43	5200470
		1337.08	5613960	1337.15	5176350	1339.74	5278560	1339.01	5486300	1340.44	5192460
		1338.08	5597020	1338.16	5159750	1340.74	5257390	1340.02	5488390	1341.44	5235480
		1339.09	5658120	1339.16	5181830	1341.75	5255960	1341.02	5477750	1342.45	5215110
		1340.09	5637320	1340.17	5202280	1342.75	5309520	1342.03	5517390	1343.46	5189590
		1341.09	5636100	1341.17	5179260	1343.76	5269380	1343.03	5492010	1344.46	5216350
		1342.1	5630460	1342.17	5161410	1344.77	5271220	1344.04	5540250	1345.47	5204520
		1343.1	5596980	1343.18	5228780	1345.77	5270280	1345.04	5520160	1346.47	5199930
		1344.1	5632930	1344.18	5197380	1346.78	5289400	1346.05	5492420	1347.48	5200670
		1345.11	5604580	1345.18	5189960	1347.78	5261830	1347.05	5511320	1348.48	5194450
		1346.11	5642370	1346.19	5182130	1348.79	5243910	1348.06	5518620	1349.49	5197050
		1347.11	5638580	1347.19	5185230	1349.79	5308730	1349.06	5498430	1350.49	5218880
		1348.11	5615100	1348.2	5208590	1350.8	5272630	1350.07	5511090	1351.5	5192480
		1349.12	5615890	1349.2	5183340	1351.8	5251190	1351.07	5525990	1352.5	5187780
		1350.12	5629180	1350.2	5187540	1352.81	5251250	1352.08	5508300	1353.51	5219950
		1351.12	5671920	1351.21	5224230	1353.81	5289770	1353.08	5503210	1354.51	5212900
		1352.12	5642700	1352.21	5205620	1354.82	5262890	1354.09	5527320	1355.52	5182840
		1353.13	5637980	1353.21	5211960	1355.82	5305140	1355.09	5525040	1356.52	5240750
		1354.13	5614470	1354.22	5189380	1356.83	5286470	1356.1	5503690	1357.53	5219670
		1355.13	5638710	1355.22	5186870	1357.83	5268500	1357.1	5527240	1358.53	5208050
		1356.14	5663190	1356.22	5203110	1358.84	5247210	1358.11	5530330	1359.54	5249550
		1357.14	5634690	1357.23	5210810	1359.84	5266450	1359.11	5525420	1360.55	5225290
		1358.14	5644250	1358.23	5186090	1360.85	5282200	1360.12	5561530	1361.55	5196390
		1359.14	5633530	1359.24	5197040	1361.85	5265440	1361.12	5531320	1362.56	5227210
		1360.15	5604520	1360.24	5233130	1362.86	5281780	1362.13	5509230	1363.56	5229450
		1361.15	5627980	1361.24	5215820	1363.86	5286230	1363.13	5495820	1364.57	5188100
		1362.15	5621040	1362.25	5205990	1364.87	5268110	1364.14	5531580	1365.57	5198740
		1363.16	5635560	1363.25	5197320	1365.87	5251670	1365.14	5513250	1366.58	5226680
		1364.16	5639700	1364.26	5181910	1366.88	5293150	1366.15	5498310	1367.58	5205300
		1365.16	5605450	1365.26	5186300	1367.88	5282830	1367.15	5542090	1368.59	5222810
		1366.17	5601030	1366.26	5214170	1368.89	5269580	1368.16	5514960	1369.59	5219240
		1367.17	5666910	1367.27	5200870	1369.89	5259480	1369.16	5529050	1370.6	5210880
		1368.17	5625700	1368.27	5184840	1370.9	5287040	1370.17	5540200	1371.6	5232770
		1369.17	5622850	1369.28	5190330	1371.91	5280320	1371.17	5499450	1372.61	5233930
		1370.18	5615110	1370.28	5221650	1372.91	5286370	1372.18	5499770	1373.61	5216980
		1371.18	5660380	1371.28	5201620	1373.92	5301980	1373.18	5534110	1374.62	5194910
		1372.18	5603460	1372.29	5225350	1374.92	5276010	1374.19	5523370	1375.62	5233130
		1373.19	5639710	1373.29	5223630	1375.93	5313190	1375.19	5506220	1376.62	5222280
		1374.19	5627470	1374.3	5208020	1376.93	5299980	1376.2	5544550	1377.63	5221970
		1375.19	5638890	1375.3	5204450	1377.94	5298060	1377.2	5525050	1378.63	5227410
		1376.19	5615020	1376.3	5217630	1378.94	5276280	1378.21	5532380	1379.64	5232140
		1377.2	5600180	1377.31	5235470	1379.95	5327590	1379.21	5551130	1380.64	5213540
		1378.2	5626040	1378.31	5228430	1380.95	5298160	1380.22	5528550	1381.65	5266180
		1379.2	5644650	1379.32	5204920	1381.96	5302750	1381.22	5536880	1382.65	5240550
		1380.21	5628820	1380.32	5224980	1382.96	5265070	1382.23	5552490	1383.66	5217800
		1381.21	5618210	1381.32	5226300	1383.97	5267340	1383.23	5534780	1384.66	5252200
		1382.21	5640780	1382.33	5209450	1384.97	5299020	1384.24	5511620	1385.67	5238190
		1383.21	5666190	1383.33	5207940	1385.97	5290480	1385.24	5540610	1386.67	5213730
		1384.22	5640480	1384.33	5249430	1386.98	5287980	1386.25	5541410	1387.68	5232190
		1385.22	5634020	1385.34	5232630	1387.99	5268260	1387.25	5530880	1388.68	5236210
		1386.22	5604010	1386.34	5205400	1388.99	5301450	1388.26	5551520	1389.69	5215160
		1387.23	5640750	1387.35	5228820	1390	5301510	1389.26	5538630	1390.69	5208660
		1388.23	5633180	1388.35	5264810	1391	5296050	1390.27	5532210	1391.7	5245560
		1389.23	5628180	1389.35	5233150	1392.01	5307520	1391.27	5579030	1392.7	5232880
		1390.24	5647090	1390.36	5228220	1393.01	5268520	1392.28	5558230	1393.71	5257920
		1391.24	5620600	1391.36	5252980	1394.02	5315480	1393.28	5535820	1394.71	5241680
		1392.24	5601280	1392.37	5249200	1395.02	5307240	1394.29	5544910	1395.71	5226090
		1393.24	5661220	1393.37	5225370	1396.03	5295430	1395.29	5561230	1396.72	5236890
		1394.25	5608460	1394.38	5227270	1397.04	5283690	1396.3	5530030	1397.72	5247080
		1395.25	5631190	1395.38	5230060	1398.04	5301970	1397.3	5556830	1398.73	5223990
		1396.25	5627140	1396.38	5240640	1399.05	5298670	1398.31	5588090	1399.73	5219370
		1397.26	5618590	1397.39	5211340	1400.05	5284340	1399.31	5558970	1400.74	5269570
		1398.26	5619150	1398.39	5206640	1401.06	5301290	1400.32	5541890	1401.75	5242010
		1399.26	5606780	1399.4	5266480	1402.06	5304830	1401.32	5553430	1402.75	5208340
		1400.27	5635180	1400.4	5239660	1403.07	5286250	1402.33	5563180	1403.76	5249760
		1401.27	5623620	1401.4	5221220	1404.07	5329080	1403.33	5541510	1404.77	5225040
		1402.27	5620280	1402.41	5226070	1405.08	5312140	1404.34	5560100	1405.77	5233640
		1403.27	5656050	1403.41	5270760	1406.08	5298740	1405.34	5569770	1406.78	5232270
		1404.28	5669470	1404.41	5247580	1407.09	5291850	1406.35	5546170	1407.78	5225750
		1405.28	5652040	1405.42	5235680	1408.09	5286950	1407.35	5550750	1408.79	5250890
		1406.28	5645450	1406.42	5208370	1409.09	5309440	1408.36	5564030	1409.79	5225560
		1407.29	5622270	1407.43	5249380	1410.1	5317190	1409.37	5552440	1410.8	5268390
		1408.29	5605090	1408.43	5236230	1411.1	5300690	1410.37	5560590	1411.81	5246260
		1409.29	5607890	1409.43	5226960	1412.11	5272900	1411.38	5566630	1412.81	5221450
		1410.29	5641450	1410.44	5240690	1413.11	5314170	1412.38	5552670	1413.82	5218340
		1411.3	5629980	1411.44	5245440	1414.12	5316940	1413.39	5584180	1414.82	5254610
		1412.3	5621510	1412.45	5216200	1415.12	5294580	1414.39	5583880	1415.82	5227570
		1413.3	5622660	1413.45	5247460	1416.13	5307350	1415.4	5538900	1416.83	5270490
		1414.31	5608460	1414.46	5221670	1417.13	5318020	1416.4	5554790	1417.84	5249740
		1415.31	5632370	1415.46	5245220	1418.14	5312470	1417.41	5577230	1418.84	5236100
		1416.31	5634650	1416.46	5234140	1419.15	5297840	1418.41	5561570	1419.85	5276870
		1417.31	5609180	1417.47	5252330	1420.15	5310240	1419.42	5554730	1420.85	5245580
		1418.32	5604620	1418.47	5283930	1421.15	5308200	1420.42	5542690	1421.86	5233590
		1419.32	5608810	1419.48	5247580	1422.16	5299510	1421.42	5568360	1422.86	5251150
		1420.32	5649290	1420.48	5251730	1423.16	5332090	1422.43	5564340	1423.87	5251130
		1421.33	5638500	1421.48	5251590	1424.17	5320120	1423.43	5585680	1424.87	5239180
		1422.33	5610170	1422.49	5223710	1425.17	5317660	1424.44	5581630	1425.88	5218550
		1423.33	5647120	1423.49	5257670	1426.18	5322340	1425.44	5585110	1426.88	5255750
		1424.34	5637840	1424.49	5256030	1427.19	5317320	1426.45	5570980	1427.88	5241380
		1425.34	5639060	1425.5	5254800	1428.19	5320660	1427.45	5616860	1428.89	5237650
		1426.34	5646230	1426.5	5272710	1429.2	5292850	1428.46	5587930	1429.9	5261340
		1427.34	5610160	1427.5	5259100	1430.2	5342510	1429.46	5560160	1430.9	5253970
		1428.35	5629950	1428.51	5264320	1431.21	5323970	1430.47	5608930	1431.91	5220270
		1429.35	5665600	1429.51	5240990	1432.21	5281010	1431.47	5579070	1432.91	5254860
		1430.35	5645720	1430.52	5260210	1433.22	5324070	1432.48	5556620	1433.92	5255960
		1431.36	5641570	1431.52	5230840	1434.22	5309040	1433.48	5579010	1434.92	5271500
		1432.36	5612390	1432.53	5260530	1435.23	5294640	1434.49	5592160	1435.93	5257120
		1433.36	5624820	1433.53	5261200	1436.23	5304370	1435.49	5582040	1436.93	5231230
		1434.36	5624760	1434.53	5228280	1437.24	5314920	1436.5	5605670	1437.94	5260130
		1435.37	5643430	1435.54	5263280	1438.24	5327690	1437.5	5583130	1438.95	5256960
		1436.37	5646730	1436.54	5257810	1439.25	5322090	1438.51	5576590	1439.95	5235850
		1437.37	5639790	1437.54	5250350	1440.25	5282790	1439.51	5581120	1440.96	5282280
		1438.37	5613030	1438.55	5246890	1441.26	5295900	1440.52	5595840	1441.96	5249230
		1439.38	5630560	1439.55	5235620	1442.26	5327580	1441.52	5571150	1442.97	5256720
		1440.38	5665610	1440.56	5256140	1443.27	5305100	1442.53	5555370	1443.98	5254820
		1441.38	5670700	1441.56	5229800	1444.27	5284690	1443.53	5616900	1444.98	5241980
		1442.38	5650580	1442.57	5268290	1445.28	5290740	1444.54	5588160	1445.99	5256010
		1443.39	5620150	1443.57	5235730	1446.28	5299390	1445.54	5571820	1446.99	5260760
		1444.39	5628370	1444.57	5264420	1447.29	5294550	1446.55	5558670	1448	5235720
		1445.39	5622520	1445.58	5250310	1448.29	5344950	1447.55	5598840	1449	5254220
		1446.4	5637290	1446.58	5234970	1449.3	5323140	1448.56	5561240	1450.01	5265220
		1447.4	5667720	1447.59	5300970	1450.3	5305670	1449.56	5588640	1451.01	5247040
		1448.4	5649000	1448.59	5272380	1451.31	5297910	1450.56	5623590	1452.02	5271270
		1449.4	5632200	1449.59	5254510	1452.31	5338800	1451.57	5595590	1453.03	5262030
		1450.41	5623270	1450.6	5251670	1453.32	5310230	1452.57	5565690	1454.03	5263050
		1451.41	5606930	1451.6	5263500	1454.32	5307490	1453.58	5618030	1455.04	5254970
		1452.41	5645260	1452.6	5294700	1455.33	5347800	1454.58	5604730	1456.04	5294550
		1453.42	5645580	1453.61	5277380	1456.33	5329830	1455.59	5586140	1457.05	5262010
		1454.42	5635380	1454.61	5258210	1457.34	5305170	1456.59	5612400	1458.05	5275060
		1455.42	5624400	1455.61	5257290	1458.34	5354810	1457.6	5582820	1459.06	5251630
		1456.43	5658770	1456.62	5266400	1459.35	5327560	1458.6	5587810	1460.06	5268530
		1457.43	5673340	1457.62	5298900	1460.35	5320010	1459.61	5593190	1461.07	5272870
		1458.43	5647140	1458.62	5280030	1461.36	5310460	1460.61	5633950	1462.07	5274400
		1459.44	5636850	1459.62	5266240	1462.36	5358470	1461.62	5606900	1463.08	5239100
		1460.44	5646480	1460.63	5257030	1463.37	5324650	1462.62	5596890	1464.09	5282530
		1461.44	5645060	1461.63	5297240	1464.37	5296150	1463.63	5637640	1465.09	5270480
		1462.44	5672130	1462.64	5287300	1465.38	5352190	1464.64	5607530	1466.1	5246390
		1463.45	5649580	1463.64	5271760	1466.38	5332470	1465.64	5579430	1467.1	5271280
		1464.45	5646030	1464.64	5259150	1467.39	5309920	1466.65	5574180	1468.11	5245920
		1465.45	5614700	1465.65	5265220	1468.39	5290550	1467.65	5597310	1469.12	5255470
		1466.45	5626420	1466.65	5307010	1469.4	5332430	1468.66	5582920	1470.12	5273650
		1467.46	5653330	1467.66	5277170	1470.41	5314520	1469.66	5631610	1471.13	5252260
		1468.46	5612680	1468.66	5264530	1471.41	5323320	1470.67	5608770	1472.13	5237060
		1469.46	5667580	1469.66	5260600	1472.42	5332460	1471.67	5567880	1473.14	5253640
		1470.46	5652950	1470.67	5275580	1473.42	5301680	1472.68	5568040	1474.14	5279960
		1471.47	5647690	1471.67	5296380	1474.43	5342710	1473.68	5580070	1475.15	5281630
		1472.47	5637270	1472.67	5265610	1475.43	5314720	1474.69	5598010	1476.15	5282310
		1473.47	5634640	1473.68	5265570	1476.44	5302480	1475.69	5585010	1477.16	5265600
		1474.48	5648500	1474.68	5271690	1477.44	5294500	1476.7	5639360	1478.16	5257450
		1475.48	5642460	1475.68	5301030	1478.44	5354720	1477.7	5613860	1479.17	5300650
		1476.48	5614300	1476.69	5285920	1479.45	5323700	1478.7	5578930	1480.17	5253210
		1477.49	5642490	1477.69	5269560	1480.46	5310140	1479.71	5570240	1481.18	5260750
		1478.49	5639390	1478.7	5305710	1481.46	5333960	1480.72	5614830	1482.19	5295180
		1479.49	5625280	1479.7	5279040	1482.47	5340680	1481.72	5616920	1483.19	5259000
		1480.5	5638540	1480.7	5291080	1483.47	5313990	1482.73	5573950	1484.2	5248110
		1481.5	5614440	1481.71	5257790	1484.47	5301940	1483.73	5644930	1485.2	5284920
		1482.5	5625750	1482.71	5296510	1485.48	5340040	1484.74	5606090	1486.21	5249740
		1483.5	5615590	1483.71	5293600	1486.48	5321160	1485.74	5592110	1487.21	5262520
		1484.51	5643100	1484.72	5289200	1487.49	5298090	1486.75	5579080	1488.22	5286820
		1485.51	5654420	1485.72	5259290	1488.49	5352940	1487.75	5611120	1489.22	5262340
		1486.51	5621280	1486.72	5286680	1489.5	5327730	1488.76	5616900	1490.23	5285910
		1487.52	5623580	1487.73	5262190	1490.51	5299380	1489.76	5600350	1491.24	5281760
		1488.52	5653960	1488.73	5290990	1491.51	5370140	1490.77	5620710	1492.24	5254350
		1489.52	5653590	1489.74	5293860	1492.52	5338340	1491.77	5620260	1493.25	5282590
		1490.53	5653020	1490.74	5289970	1493.52	5317240	1492.78	5616290	1494.25	5273680
		1491.53	5620560	1491.74	5320500	1494.53	5298870	1493.78	5582760	1495.26	5260070
		1492.53	5633380	1492.75	5301390	1495.53	5345390	1494.79	5624120	1496.27	5312630
		1493.54	5629410	1493.75	5297460	1496.54	5328730	1495.79	5621820	1497.27	5269730
		1494.54	5615420	1494.76	5276860	1497.54	5317680	1496.8	5579710	1498.28	5256870
		1495.54	5658800	1495.76	5290590	1498.55	5305780	1497.8	5641900	1499.28	5292100
		1496.55	5652320	1496.76	5292870	1499.55	5358010	1498.81	5613640	1500.29	5273380
		1497.55	5625690	1497.77	5284810	1500.56	5341910	1499.81	5584140	1501.3	5307700
		1498.55	5627340	1498.77	5269530	1501.56	5304310	1500.82	5616240	1502.3	5292690
		1499.55	5612590	1499.78	5320400	1502.57	5326360	1501.82	5628460	1503.31	5269080
		1500.56	5649280	1500.78	5304360	1503.57	5331460	1502.83	5599470	1504.32	5292880
		1501.56	5648230	1501.79	5286510	1504.57	5346820	1503.83	5613860	1505.32	5264530
		1502.56	5644450	1502.79	5282260	1505.58	5335620	1504.84	5617430	1506.33	5253560
		1503.57	5622410	1503.79	5332000	1506.58	5309130	1505.84	5609140	1507.33	5295750
		1504.57	5628430	1504.8	5304590	1507.59	5349580	1506.85	5602100	1508.34	5266580
		1505.57	5612980	1505.8	5300150	1508.6	5323410	1507.85	5600980	1509.34	5300010
		1506.57	5646130	1506.81	5286370	1509.6	5310000	1508.86	5630420	1510.35	5295910
		1507.58	5651780	1507.81	5333640	1510.61	5335980	1509.86	5605020	1511.36	5267520
		1508.58	5647400	1508.81	5305230	1511.61	5325890	1510.87	5616890	1512.36	5275300
		1509.58	5614950	1509.82	5287220	1512.62	5328820	1511.87	5638320	1513.37	5276610
		1510.59	5638150	1510.82	5285020	1513.62	5357060	1512.88	5610700	1514.37	5275980
		1511.59	5682010	1511.82	5268230	1514.63	5345650	1513.88	5629030	1515.38	5300830
		1512.59	5646000	1512.83	5307310	1515.63	5323910	1514.88	5602190	1516.39	5287610
		1513.59	5615680	1513.83	5286860	1516.64	5312320	1515.89	5632570	1517.39	5314660
		1514.6	5626470	1514.84	5286070	1517.64	5338460	1516.9	5589950	1518.4	5290980
		1515.6	5632150	1515.84	5312040	1518.65	5326060	1517.9	5626830	1519.4	5276900
		1516.6	5612660	1516.85	5288310	1519.65	5337890	1518.91	5619970	1520.41	5316590
		1517.61	5647020	1517.85	5313540	1520.66	5353170	1519.91	5599280	1521.41	5295980
		1518.61	5617450	1518.85	5307020	1521.66	5317640	1520.92	5589620	1522.42	5294410
		1519.61	5625790	1519.85	5304650	1522.67	5311970	1521.92	5636660	1523.42	5290260
		1520.62	5609160	1520.86	5273220	1523.67	5320520	1522.93	5599600	1524.43	5299180
		1521.62	5617290	1521.86	5341230	1524.68	5347320	1523.93	5591610	1525.43	5274280
		1522.62	5651570	1522.87	5316730	1525.68	5331300	1524.94	5633240	1526.44	5266730
		1523.62	5637470	1523.87	5285590	1526.69	5337780	1525.94	5627240	1527.44	5297610
		1524.63	5648040	1524.88	5312960	1527.69	5355010	1526.95	5611110	1528.45	5269630
		1525.63	5625240	1525.88	5325490	1528.7	5321090	1527.95	5593690	1529.45	5277250
		1526.63	5647480	1526.88	5329370	1529.7	5362560	1528.96	5633040	1530.46	5302690
		1527.63	5681220	1527.88	5306370	1530.71	5356200	1529.96	5611640	1531.46	5296940
		1528.64	5658210	1528.89	5295650	1531.71	5357530	1530.97	5618650	1532.47	5261450
		1529.64	5653010	1529.89	5283790	1532.72	5329470	1531.97	5615150	1533.47	5333080
		1530.64	5618630	1530.89	5306150	1533.73	5322590	1532.98	5620650	1534.48	5295790
		1531.65	5627950	1531.9	5317380	1534.73	5350610	1533.98	5612220	1535.48	5268520
		1532.65	5616950	1532.9	5319570	1535.74	5332720	1534.98	5634330	1536.49	5319930
		1533.65	5653450	1533.91	5293880	1536.74	5315660	1535.99	5626040	1537.49	5303760
		1534.65	5651440	1534.91	5320410	1537.75	5373040	1536.99	5599570	1538.5	5273110
		1535.66	5618090	1535.91	5335590	1538.75	5326590	1538	5627750	1539.51	5299030
		1536.66	5624780	1536.92	5327770	1539.76	5359070	1539.01	5624130	1540.51	5308080
		1537.66	5631610	1537.92	5323620	1540.76	5347310	1540.01	5616530	1541.52	5278060
		1538.67	5615900	1538.92	5311630	1541.77	5360860	1541.02	5629810	1542.52	5314420
		1539.67	5657600	1539.93	5301940	1542.78	5341710	1542.02	5644140	1543.53	5301250
		1540.67	5654100	1540.93	5320640	1543.78	5323700	1543.03	5626750	1544.53	5275080
		1541.67	5648650	1541.94	5323600	1544.79	5364370	1544.03	5651760	1545.54	5273960
		1542.68	5637230	1542.94	5303030	1545.79	5336280	1545.04	5644090	1546.55	5298150
		1543.68	5640640	1543.94	5303820	1546.8	5378920	1546.04	5626110	1547.55	5283600
		1544.68	5654180	1544.95	5334770	1547.8	5355850	1547.05	5661380	1548.56	5319890
		1545.69	5657810	1545.95	5327610	1548.81	5354710	1548.05	5643440	1549.56	5310920
		1546.69	5651070	1546.95	5318070	1549.81	5321600	1549.06	5608380	1550.57	5284960
		1547.69	5649150	1547.96	5314060	1550.82	5364090	1550.06	5601870	1551.57	5318730
		1548.69	5636640	1548.96	5321310	1551.82	5361890	1551.07	5647240	1552.58	5315650
		1549.7	5620490	1549.96	5303470	1552.83	5350590	1552.07	5600360	1553.59	5298490
		1550.7	5651880	1550.97	5303540	1553.84	5363150	1553.08	5652410	1554.59	5275680
		1551.7	5629590	1551.97	5296360	1554.84	5329910	1554.08	5662050	1555.6	5314130
		1552.7	5617390	1552.97	5287370	1555.85	5323150	1555.09	5633420	1556.6	5282810
		1553.71	5610750	1553.98	5353400	1556.85	5375810	1556.09	5623440	1557.61	5290590
		1554.71	5649610	1554.98	5308600	1557.86	5363670	1557.1	5673400	1558.61	5330610
		1555.71	5664950	1555.99	5304340	1558.86	5366710	1558.1	5640870	1559.62	5290280
		1556.72	5642600	1556.99	5287740	1559.87	5392860	1559.11	5619590	1560.62	5274990
		1557.72	5622270	1557.99	5294030	1560.87	5367980	1560.11	5669620	1561.63	5342460
		1558.72	5631880	1559	5335300	1561.88	5341040	1561.12	5644600	1562.63	5315840
		1559.73	5618670	1560	5301530	1562.88	5370460	1562.12	5617110	1563.64	5290030
		1560.73	5654860	1561	5312560	1563.89	5342660	1563.13	5608960	1564.64	5314390
		1561.73	5660900	1562.01	5322540	1564.89	5371530	1564.13	5650680	1565.65	5302390
		1562.74	5650500	1563.01	5331450	1565.9	5340050	1565.14	5627130	1566.65	5281640
		1563.74	5653660	1564.02	5314190	1566.9	5355060	1566.14	5647580	1567.66	5302100
		1564.74	5645190	1565.02	5296060	1567.91	5368890	1567.15	5663730	1568.67	5318060
		1565.74	5638020	1566.02	5355230	1568.91	5338060	1568.15	5633390	1569.67	5293060
		1566.75	5659520	1567.03	5334730	1569.92	5330570	1569.16	5630440	1570.68	5330580
		1567.75	5639460	1568.03	5297880	1570.92	5371130	1570.16	5678180	1571.68	5317130
		1568.75	5638070	1569.03	5309520	1571.93	5351390	1571.17	5643420	1572.69	5278030
		1569.76	5669960	1570.04	5323760	1572.93	5345080	1572.17	5645430	1573.7	5307320
		1570.76	5682950	1571.04	5346130	1573.94	5358400	1573.18	5619820	1574.7	5321530
		1571.76	5653610	1572.05	5322100	1574.94	5362890	1574.18	5647960	1575.71	5279050
		1572.77	5625980	1573.05	5302590	1575.95	5332180	1575.19	5625950	1576.71	5282120
		1573.77	5632160	1574.05	5301500	1576.95	5360170	1576.19	5678670	1577.72	5325010
		1574.77	5670940	1575.06	5342480	1577.96	5374930	1577.2	5660290	1578.73	5283550
		1575.78	5654440	1576.06	5320330	1578.96	5338350	1578.2	5640630	1579.73	5336400
		1576.78	5650770	1577.06	5300960	1579.97	5349020	1579.21	5643570	1580.74	5319080
		1577.78	5650430	1578.07	5298320	1580.97	5351420	1580.21	5674620	1581.74	5315980
		1578.79	5631130	1579.07	5313850	1581.98	5377000	1581.22	5657570	1582.75	5280810
		1579.79	5647150	1580.08	5321860	1582.98	5335200	1582.22	5637060	1583.75	5309210
		1580.79	5678540	1581.08	5325940	1583.99	5342910	1583.23	5655970	1584.76	5322370
		1581.79	5659840	1582.08	5314770	1584.99	5366280	1584.23	5642460	1585.76	5281830
		1582.8	5646540	1583.09	5305650	1586	5334650	1585.24	5634840	1586.77	5315930
		1583.8	5638240	1584.09	5337780	1587.01	5348410	1586.24	5691090	1587.78	5319100
		1584.8	5660230	1585.09	5312370	1588.01	5361610	1587.25	5654370	1588.78	5331870
		1585.81	5628540	1586.1	5329210	1589.02	5365390	1588.25	5642460	1589.79	5327690
		1586.81	5658980	1587.1	5311650	1590.02	5347460	1589.26	5620410	1590.79	5308890
		1587.81	5655680	1588.1	5345520	1591.03	5379540	1590.26	5666540	1591.8	5302440
		1588.81	5641630	1589.11	5331020	1592.03	5373260	1591.27	5654670	1592.8	5327600
		1589.82	5639210	1590.11	5324100	1593.04	5377630	1592.27	5638000	1593.81	5316070
		1590.82	5618820	1591.11	5339240	1594.04	5365470	1593.28	5687030	1594.82	5305470
		1591.82	5657020	1592.12	5358150	1595.05	5375300	1594.28	5661110	1595.82	5319660
		1592.83	5660350	1593.12	5348660	1596.05	5399870	1595.29	5624290	1596.83	5311950
		1593.83	5639630	1594.12	5322910	1597.06	5365480	1596.29	5620370	1597.83	5305430
		1594.83	5647880	1595.13	5311390	1598.07	5359340	1597.3	5675030	1598.84	5354890
		1595.84	5620270	1596.13	5342900	1599.07	5381970	1598.3	5646170	1599.84	5317170
		1596.84	5643460	1597.13	5341530	1600.08	5351840	1599.31	5638850	1600.85	5302000
		1597.84	5659870	1598.14	5358460	1601.08	5354280	1600.31	5657300	1601.86	5322260
		1598.84	5641310	1599.14	5343840	1602.08	5378720	1601.32	5665510	1602.86	5320200
		1599.85	5646360	1600.14	5321760	1603.09	5374090	1602.32	5630450	1603.87	5300100
		1600.85	5644550	1601.15	5325010	1604.09	5353490	1603.33	5681720	1604.87	5296580
		1601.85	5657420	1602.15	5365640	1605.1	5345600	1604.33	5668160	1605.88	5302870
		1602.86	5662450	1603.15	5370290	1606.11	5373720	1605.34	5665640	1606.89	5321410
		1603.86	5640520	1604.16	5354400	1607.11	5356800	1606.34	5643150	1607.89	5309160
		1604.86	5637960	1605.16	5335330	1608.12	5380840	1607.35	5662370	1608.9	5302890
		1605.87	5620600	1606.16	5337790	1609.12	5353150	1608.35	5669800	1609.9	5303980
		1606.87	5661950	1607.17	5345690	1610.13	5344460	1609.36	5646520	1610.91	5351930
		1607.87	5644360	1608.17	5382270	1611.13	5393590	1610.36	5625430	1611.91	5335420
		1608.88	5639460	1609.17	5352580	1612.14	5366530	1611.37	5694340	1612.92	5309310
		1609.88	5637960	1610.18	5334120	1613.14	5386640	1612.37	5640350	1613.92	5328100
		1610.88	5619790	1611.18	5339710	1614.15	5403760	1613.38	5654850	1614.93	5319050
		1611.88	5633230	1612.19	5347800	1615.15	5372640	1614.38	5666970	1615.94	5307690
		1612.89	5663330	1613.19	5319970	1616.16	5349580	1615.39	5659590	1616.94	5362660
		1613.89	5666660	1614.19	5350750	1617.17	5383060	1616.39	5635860	1617.94	5322630
		1614.89	5635880	1615.2	5318810	1618.17	5360260	1617.4	5687650	1618.95	5308780
		1615.9	5623550	1616.2	5317650	1619.18	5362270	1618.4	5673360	1619.96	5357860
		1616.9	5651570	1617.21	5386110	1620.18	5415530	1619.41	5638820	1620.96	5334330
		1617.9	5663340	1618.21	5350530	1621.19	5371390	1620.41	5631350	1621.97	5311750
		1618.91	5663700	1619.21	5343530	1622.19	5350090	1621.42	5705160	1622.98	5357410
		1619.91	5657770	1620.22	5323120	1623.2	5360590	1622.42	5665660	1623.98	5321940
		1620.91	5638400	1621.22	5339690	1624.21	5389040	1623.43	5648540	1624.99	5295400
		1621.91	5651950	1622.22	5333160	1625.21	5353650	1624.43	5668250	1625.99	5357340
		1622.92	5661540	1623.23	5371460	1626.22	5392060	1625.44	5659340	1627	5301630
		1623.92	5655830	1624.23	5358950	1627.22	5374520	1626.44	5643620	1628.01	5317310
		1624.92	5629180	1625.23	5341490	1628.23	5357590	1627.45	5670180	1629.01	5338430
		1625.93	5639960	1626.24	5326590	1629.23	5383090	1628.45	5676080	1630.02	5298470
		1626.93	5645040	1627.24	5329340	1630.24	5391650	1629.46	5662190	1631.02	5320780
		1627.93	5656220	1628.24	5391300	1631.24	5370510	1630.46	5664080	1632.03	5335200
		1628.94	5657650	1629.25	5345360	1632.25	5372500	1631.47	5682140	1633.03	5329820
		1629.94	5666330	1630.25	5337810	1633.26	5392660	1632.47	5642780	1634.04	5299060
		1630.94	5642110	1631.26	5324190	1634.26	5374980	1633.48	5635970	1635.05	5338380
		1631.95	5637990	1632.26	5383260	1635.27	5371720	1634.48	5650270	1636.05	5304620
		1632.95	5652180	1633.26	5353410	1636.27	5368180	1635.49	5663800	1637.06	5329800
		1633.95	5636680	1634.27	5340960	1637.28	5395990	1636.49	5663050	1638.06	5341480
		1634.95	5656000	1635.27	5376760	1638.28	5395240	1637.5	5687620	1639.07	5313700
		1635.96	5667140	1636.28	5342860	1639.29	5366770	1638.5	5668350	1640.08	5339460
		1636.96	5640040	1637.28	5360460	1640.29	5386410	1639.51	5637980	1641.08	5326130
		1637.96	5639430	1638.28	5344360	1641.3	5369770	1640.51	5708640	1642.09	5335920
		1638.97	5653020	1639.29	5325330	1642.3	5423390	1641.52	5668110	1643.09	5342880
		1639.97	5666460	1640.29	5368050	1643.31	5389710	1642.52	5656440	1644.1	5304100
		1640.97	5638880	1641.3	5361310	1644.32	5358930	1643.53	5677480	1645.11	5348350
		1641.98	5661860	1642.3	5343650	1645.32	5386160	1644.53	5677040	1646.11	5343690
		1642.98	5655990	1643.31	5372540	1646.33	5394480	1645.54	5659020	1647.12	5318680
		1643.98	5684190	1644.31	5390620	1647.33	5358170	1646.54	5678910	1648.12	5301610
		1644.99	5639410	1645.31	5369230	1648.34	5412110	1647.55	5679190	1649.13	5343680
		1645.99	5651040	1646.32	5342670	1649.34	5400320	1648.55	5666770	1650.14	5316040
		1646.99	5644360	1647.32	5351610	1650.35	5387160	1649.56	5705210	1651.14	5334950
		1648	5626440	1648.33	5359500	1651.35	5358270	1650.56	5683700	1652.14	5339680
		1649	5668170	1649.33	5356130	1652.36	5399590	1651.57	5666470	1653.15	5331150
		1650.01	5670050	1650.33	5346030	1653.36	5399450	1652.57	5669310	1654.15	5313140
		1651.01	5664260	1651.34	5349760	1654.37	5395280	1653.58	5687690	1655.16	5333790
		1652.01	5646920	1652.34	5357740	1655.37	5373520	1654.58	5686120	1656.16	5341600
		1653.02	5668110	1653.34	5338850	1656.38	5392800	1655.59	5665110	1657.17	5312140
		1654.02	5663900	1654.35	5373510	1657.38	5377780	1656.59	5708760	1658.17	5359910
		1655.02	5652170	1655.35	5345620	1658.39	5397940	1657.6	5664610	1659.18	5348690
		1656.03	5646590	1656.36	5341790	1659.4	5405630	1658.6	5664500	1660.19	5322530
		1657.03	5628260	1657.36	5334430	1660.4	5378580	1659.61	5654650	1661.19	5305020
		1658.03	5692410	1658.37	5375680	1661.41	5395060	1660.61	5670930	1662.2	5348020
		1659.04	5661370	1659.37	5378980	1662.41	5395820	1661.62	5668080	1663.2	5303940
		1660.04	5645910	1660.37	5358220	1663.42	5380550	1662.62	5681750	1664.21	5322740
		1661.05	5650930	1661.38	5379230	1664.42	5374010	1663.63	5698130	1665.21	5372940
		1662.05	5646130	1662.38	5403110	1665.42	5397390	1664.63	5689480	1666.22	5337730
		1663.05	5656400	1663.38	5363600	1666.43	5409650	1665.64	5696660	1667.23	5318800
		1664.06	5631740	1664.39	5338430	1667.44	5379240	1666.64	5693610	1668.23	5344800
		1665.06	5625220	1665.39	5338180	1668.44	5394200	1667.65	5671030	1669.24	5342180
		1666.07	5671340	1666.4	5372720	1669.45	5403950	1668.65	5671290	1670.24	5320690
		1667.07	5659340	1667.4	5378180	1670.45	5366220	1669.66	5672200	1671.25	5370340
		1668.07	5653310	1668.4	5377590	1671.46	5393680	1670.66	5699990	1672.25	5330430
		1669.08	5652980	1669.41	5344700	1672.46	5407590	1671.67	5677740	1673.26	5315700
		1670.08	5701650	1670.41	5376370	1673.47	5377880	1672.67	5654770	1674.27	5337950
		1671.09	5657940	1671.42	5376840	1674.47	5366180	1673.68	5694560	1675.27	5349620
		1672.09	5665930	1672.42	5368240	1675.48	5395400	1674.68	5670110	1676.28	5322470
		1673.09	5647490	1673.42	5371360	1676.49	5388660	1675.69	5683530	1677.28	5337690
		1674.1	5686620	1674.43	5346340	1677.49	5369460	1676.69	5693670	1678.29	5349810
		1675.1	5660180	1675.43	5386370	1678.5	5412750	1677.7	5681460	1679.29	5319330
		1676.1	5658380	1676.44	5380320	1679.51	5384740	1678.7	5694060	1680.3	5308860
		1677.11	5658300	1677.44	5345040	1680.51	5393890	1679.71	5695690	1681.31	5348590
		1678.11	5626960	1678.44	5367590	1681.51	5410780	1680.72	5684370	1682.31	5309330
		1679.12	5632840	1679.45	5354930	1682.52	5394860	1681.72	5692990	1683.32	5346300
		1680.12	5670260	1680.45	5381100	1683.53	5402510	1682.73	5691270	1684.32	5368780
		1681.12	5666580	1681.45	5369770	1684.53	5411350	1683.73	5684780	1685.33	5318410
		1682.13	5672090	1682.46	5369360	1685.54	5417230	1684.73	5698280	1686.33	5308770
		1683.13	5697520	1683.46	5347730	1686.54	5384510	1685.74	5674090	1687.34	5354180
		1684.13	5667680	1684.47	5393350	1687.55	5403090	1686.74	5678680	1688.35	5331990
		1685.14	5648660	1685.47	5360380	1688.55	5408090	1687.75	5706690	1689.35	5308240
		1686.14	5646750	1686.47	5355250	1689.56	5390330	1688.75	5678300	1690.36	5340620
		1687.15	5664100	1687.48	5378140	1690.56	5435750	1689.76	5662350	1691.36	5346880
		1688.15	5667950	1688.48	5374470	1691.57	5410100	1690.77	5696240	1692.37	5327050
		1689.15	5636350	1689.48	5391220	1692.57	5390090	1691.77	5672800	1693.38	5362220
		1690.16	5632730	1690.49	5367660	1693.58	5410170	1692.78	5660360	1694.38	5312160
		1691.16	5696220	1691.49	5360840	1694.58	5422440	1693.78	5700730	1695.39	5310890
		1692.16	5688110	1692.49	5378130	1695.59	5405110	1694.79	5685540	1696.39	5352390
		1693.17	5671570	1693.5	5390310	1696.59	5386100	1695.79	5663260	1697.4	5327890
		1694.17	5643280	1694.5	5389630	1697.6	5435240	1696.8	5723680	1698.41	5314810
		1695.17	5630620	1695.51	5371740	1698.6	5419460	1697.8	5708260	1699.41	5345450
		1696.18	5648000	1696.51	5350640	1699.61	5393960	1698.81	5678560	1700.42	5333090
		1697.18	5660580	1697.52	5417240	1700.61	5372920	1699.81	5699950	1701.42	5347570
		1698.19	5646090	1698.52	5384780	1701.62	5403270	1700.82	5705130	1702.43	5363150
		1699.19	5679230	1699.52	5387790	1702.62	5400600	1701.82	5668270	1703.43	5347860
		1700.19	5687340	1700.53	5356390	1703.63	5393310	1702.83	5687260	1704.44	5362520
		1701.2	5657170	1701.53	5384700	1704.63	5417220	1703.83	5709230	1705.45	5355150
		1702.2	5650060	1702.53	5389140	1705.64	5418830	1704.84	5699080	1706.45	5327430
		1703.21	5631100	1703.54	5395300	1706.65	5395650	1705.84	5679010	1707.46	5316540
		1704.21	5667590	1704.54	5371020	1707.65	5415330	1706.85	5668490	1708.46	5356380
		1705.21	5668740	1705.54	5375880	1708.66	5406590	1707.85	5713760	1709.47	5323350
		1706.22	5637000	1706.55	5368810	1709.66	5399820	1708.85	5716230	1710.48	5370860
		1707.22	5630370	1707.55	5396200	1710.67	5412580	1709.86	5672250	1711.48	5351160
		1708.23	5634980	1708.55	5369160	1711.68	5404020	1710.86	5736890	1712.49	5328640
		1709.23	5673550	1709.56	5371150	1712.68	5442780	1711.87	5705130	1713.49	5332610
		1710.23	5639290	1710.56	5361330	1713.69	5417370	1712.87	5674380	1714.5	5358620
		1711.24	5654270	1711.57	5396170	1714.69	5395240	1713.88	5691350	1715.51	5314780
		1712.24	5658370	1712.57	5394860	1715.7	5450280	1714.88	5699960	1716.51	5382500
		1713.24	5692780	1713.57	5376460	1716.71	5421770	1715.89	5694500	1717.52	5319630
		1714.25	5676760	1714.58	5357460	1717.71	5397060	1716.89	5692170	1718.52	5365030
		1715.25	5668960	1715.58	5428130	1718.72	5413330	1717.9	5697870	1719.53	5333900
		1716.26	5652900	1716.58	5400570	1719.72	5418460	1718.9	5691950	1720.54	5340060
		1717.26	5691880	1717.59	5360980	1720.73	5393360	1719.91	5688410	1721.54	5341450
		1718.26	5674510	1718.59	5376100	1721.73	5436120	1720.91	5673590	1722.55	5355270
		1719.27	5649260	1719.59	5402260	1722.74	5422240	1721.92	5727060	1723.55	5316510
		1720.27	5640710	1720.6	5398300	1723.74	5388920	1722.92	5720770	1724.56	5321370
		1721.27	5631620	1721.6	5395390	1724.75	5453100	1723.92	5718220	1725.57	5351580
		1722.28	5698960	1722.61	5398530	1725.76	5428110	1724.93	5692040	1726.57	5330590
		1723.28	5679270	1723.61	5395330	1726.76	5391000	1725.93	5699230	1727.58	5324370
		1724.29	5676970	1724.62	5407220	1727.77	5419850	1726.93	5724030	1728.58	5360770
		1725.29	5645730	1725.62	5380070	1728.77	5396460	1727.94	5718830	1729.59	5351040
		1726.29	5631670	1726.62	5397030	1729.78	5420810	1728.94	5718790	1730.59	5382460
		1727.3	5646870	1727.62	5376210	1730.79	5435960	1729.95	5708210	1731.6	5344880
		1728.3	5654500	1728.62	5369530	1731.79	5407490	1730.95	5716080	1732.61	5335940
		1729.3	5658950	1729.63	5366830	1732.8	5407930	1731.95	5710560	1733.61	5345630
		1730.31	5636610	1730.63	5359970	1733.8	5422060	1732.96	5700720	1734.62	5352910
		1731.31	5667160	1731.63	5400680	1734.81	5397290	1733.96	5683240	1735.62	5320920
		1732.32	5675510	1732.64	5406350	1735.82	5404090	1734.97	5720370	1736.63	5356340
		1733.32	5647220	1733.64	5390540	1736.82	5427250	1735.97	5720410	1737.64	5329710
		1734.32	5639280	1734.65	5378730	1737.83	5421530	1736.98	5703790	1738.64	5354370
		1735.33	5672350	1735.65	5420060	1738.83	5404110	1737.98	5750280	1739.65	5355490
		1736.33	5680580	1736.65	5386750	1739.84	5453490	1740.82	5711710	1740.65	5338950
		1737.33	5660470	1737.66	5393550	1740.84	5427380	1741.83	5695970	1741.66	5358590
		1738.34	5652430	1738.66	5403850	1741.84	5404010	1742.83	5753240	1742.67	5344520
		1739.34	5666470	1739.67	5401580	1742.85	5420660	1743.84	5720240	1743.67	5336260
		1740.35	5673310	1740.67	5395850	1743.86	5425780	1744.84	5724970	1744.68	5346090
		1741.35	5650870	1741.67	5407460	1744.86	5423110	1745.84	5696890	1745.68	5347450
		1742.35	5630460	1742.68	5407700	1745.87	5404010	1746.85	5751210	1746.69	5321480
		1743.36	5637260	1743.68	5403850	1746.87	5395410	1747.85	5726340	1747.7	5370500
		1744.36	5665650	1744.69	5368110	1747.88	5436790	1748.86	5695290	1748.7	5360610
		1745.36	5675810	1745.69	5398340	1748.88	5396010	1749.86	5726010	1749.71	5322650
		1746.37	5648100	1746.7	5398020	1749.89	5448360	1750.87	5727920	1750.71	5355720
		1747.37	5660700	1747.7	5406410	1750.89	5435100	1751.87	5721910	1751.72	5345060
		1748.38	5706410	1748.7	5386060	1751.9	5405310	1752.88	5701360	1752.73	5322100
		1749.38	5668770	1749.71	5374370	1752.9	5455900	1753.88	5687790	1753.73	5345590
		1750.38	5643660	1750.71	5418600	1753.91	5436570	1754.88	5728170	1754.74	5333080
		1751.39	5655490	1751.71	5412890	1754.91	5411280	1755.89	5691040	1755.74	5323670
		1752.39	5668860	1752.72	5388060	1755.92	5389870	1756.89	5683210	1756.75	5355240
		1753.39	5677980	1753.72	5387450	1756.93	5435200	1757.9	5729450	1757.76	5336170
		1754.4	5672900	1754.72	5391330	1757.93	5415410	1758.9	5717790	1758.76	5327770
		1755.4	5650530	1755.73	5436870	1758.94	5445780	1759.91	5718820	1759.77	5363590
		1756.41	5639780	1756.73	5408050	1759.94	5436470	1760.91	5750610	1760.77	5359150
		1757.41	5665220	1757.74	5393430	1760.95	5415370	1761.92	5735540	1761.77	5366500
		1758.41	5652290	1758.74	5372280	1761.95	5419330	1762.92	5689970	1762.78	5343070
		1759.42	5654080	1759.75	5431610	1762.96	5435000	1763.93	5739780	1763.78	5367280
		1760.42	5707560	1760.75	5415520	1763.97	5419080	1764.93	5708540	1764.79	5346410
		1761.43	5677810	1761.75	5416490	1764.97	5444510	1765.94	5733410	1765.8	5348370
		1762.43	5645480	1762.76	5391650	1765.98	5433420	1766.94	5691340	1766.8	5376440
		1763.43	5653750	1763.76	5398670	1766.98	5433430	1767.94	5753130	1767.81	5333040
		1764.44	5693420	1764.77	5411930	1767.98	5414900	1768.95	5733050	1768.82	5360600
		1765.44	5700600	1765.77	5413360	1768.99	5425710	1769.95	5714760	1769.82	5358520
		1766.44	5671930	1766.77	5417480	1770	5441640	1770.96	5728020	1770.83	5347650
		1767.45	5646000	1767.78	5402650	1771	5434130	1771.96	5765190	1771.83	5332480
		1768.45	5665250	1768.78	5399240	1772.01	5397110	1772.97	5726620	1772.84	5370480
		1769.45	5714630	1769.79	5406710	1773.01	5402200	1773.97	5713540	1773.84	5357160
		1770.46	5689890	1770.79	5415840	1774.02	5426440	1774.98	5733060	1774.85	5388370
		1771.46	5656990	1771.79	5391320	1775.02	5412700	1775.98	5734030	1775.85	5362970
		1772.46	5668950	1772.8	5393010	1776.03	5400120	1776.99	5711740	1776.86	5347730
		1773.47	5668490	1773.8	5397800	1777.03	5437510	1777.99	5726690	1777.87	5370420
		1774.47	5657850	1774.81	5444420	1778.04	5399530	1779	5737120	1778.87	5368230
		1775.48	5687690	1775.81	5414890	1779.04	5430700	1780.01	5694950	1779.88	5341910
		1776.48	5656960	1776.81	5402620	1780.05	5441680	1781.01	5746590	1780.88	5373630
		1777.48	5670020	1777.82	5381910	1781.06	5418130	1782.02	5714210	1781.89	5360940
		1778.49	5669430	1778.82	5390600	1782.06	5401670	1783.02	5739590	1782.9	5390030
		1779.49	5662530	1779.83	5416600	1783.07	5443140	1784.02	5732440	1783.9	5365300
		1780.5	5673110	1780.83	5400540	1784.07	5440830	1785.03	5729200	1784.91	5345110
		1781.5	5645830	1781.84	5379640	1785.08	5421660	1786.03	5743800	1785.91	5397560
		1782.5	5707460	1782.84	5412090	1786.08	5470450	1787.04	5723510	1786.92	5370840
		1783.51	5670160	1783.84	5414080	1787.09	5444630	1788.04	5719220	1787.93	5351390
		1784.51	5652090	1784.85	5429880	1788.1	5401280	1789.05	5720940	1788.93	5382070
		1785.51	5666990	1785.85	5406640	1789.1	5469670	1790.05	5745190	1789.94	5346230
		1786.52	5648310	1786.86	5408720	1790.1	5446290	1791.06	5719580	1790.94	5337030
		1787.52	5677650	1787.86	5379260	1791.11	5420490	1792.06	5773410	1791.95	5373560
		1788.53	5684220	1788.86	5450620	1792.12	5428500	1793.07	5748060	1792.96	5366540
		1789.53	5660320	1789.87	5420190	1793.12	5442920	1794.07	5708070	1793.96	5353250
		1790.53	5679450	1790.87	5405940	1794.13	5440710	1795.08	5735220	1794.97	5349840
		1791.54	5684040	1791.88	5398740	1795.13	5432080	1796.08	5739110	1795.98	5336860
		1792.54	5683970	1792.88	5381000	1796.14	5436570	1797.09	5745260	1796.98	5376260
		1793.54	5659290	1793.88	5448500	1797.14	5424900	1798.09	5724570	1797.99	5346430
		1794.55	5700680	1794.88	5421580	1798.15	5404340	1799.1	5740880	1798.99	5344340
		1795.55	5677930	1795.89	5427440	1799.15	5439740	1800.1	5732360	1800	5369480
		1796.55	5685350	1796.89	5415540	1800.16	5440750	1801.1	5732390	1801.01	5351050
		1797.56	5662710	1797.9	5399800	1801.16	5419560	1802.11	5726140	1802.01	5377250
		1798.56	5676140	1798.9	5387340	1802.17	5424650	1803.11	5747800	1803.02	5367590
		1799.57	5703680	1799.9	5430450	1803.17	5470020	1804.12	5724120	1804.02	5354460
		1800.57	5675710	1800.91	5412440	1804.18	5432760	1805.12	5731550	1805.03	5356590
		1801.57	5661800	1801.91	5407730	1805.18	5419640	1806.13	5741960	1806.03	5351550
		1802.58	5669130	1802.92	5384280	1806.19	5432800	1807.13	5743420	1807.04	5366810
		1803.58	5659580	1803.92	5425870	1807.19	5447410	1808.14	5749110	1808.05	5373630
		1804.58	5673940	1804.92	5413660	1808.19	5436560	1809.14	5730130	1809.05	5346910
		1805.59	5672790	1805.93	5410290	1809.2	5423700	1810.15	5738640	1810.06	5403460
		1806.59	5648870	1806.93	5419310	1810.2	5430730	1811.15	5735300	1811.07	5340590
		1807.6	5654870	1807.94	5441560	1811.21	5443190	1812.16	5728260	1812.07	5361650
		1808.6	5697370	1808.94	5428070	1812.21	5408510	1813.16	5776160	1813.08	5375310
		1809.6	5678670	1809.94	5424410	1813.22	5407810	1814.17	5745170	1814.08	5351690
		1810.61	5666530	1810.95	5403440	1814.22	5474020	1815.17	5736310	1815.09	5396560
		1811.61	5656380	1811.95	5442650	1815.23	5451440	1816.18	5741980	1816.09	5372470
		1812.61	5692200	1812.96	5429050	1816.24	5424560	1817.18	5759300	1817.1	5357840
		1813.62	5674340	1813.96	5432280	1817.24	5478890	1818.19	5735990	1818.11	5377640
		1814.62	5669420	1814.96	5419940	1818.25	5437190	1819.19	5736140	1819.11	5377840
		1815.62	5653270	1815.97	5389720	1819.25	5427370	1820.2	5779680	1820.12	5338270
		1816.63	5725240	1816.97	5393050	1820.25	5416540	1821.2	5761600	1821.12	5396480
		1817.63	5693120	1817.98	5431550	1821.26	5481480	1822.21	5745900	1822.13	5363300
		1818.64	5661120	1818.98	5415120	1822.27	5422050	1823.21	5789510	1823.13	5340760
		1819.64	5673410	1819.98	5406580	1823.27	5424940	1824.22	5754180	1824.14	5387620
		1820.64	5651650	1820.99	5415200	1824.27	5450300	1825.22	5731210	1825.14	5341970
		1821.65	5701340	1821.99	5429640	1825.28	5454560	1826.23	5719130	1826.15	5378860
		1822.65	5692110	1822.99	5426660	1826.28	5430940	1827.23	5767370	1827.15	5392790
		1823.65	5666630	1824	5429210	1827.29	5441930	1828.24	5737290	1828.16	5340140
		1824.66	5685120	1825	5390620	1828.3	5449590	1829.24	5750430	1829.17	5399460
		1825.66	5692760	1826.01	5445480	1829.3	5431680	1830.25	5768480	1830.17	5377370
		1826.67	5684670	1827.01	5424520	1830.31	5457770	1831.26	5716810	1831.18	5350760
		1827.67	5695710	1828.02	5431190	1831.31	5439330	1832.26	5740350	1832.18	5352300
		1828.67	5671990	1829.02	5408220	1832.32	5417150	1833.27	5761640	1833.19	5381170
		1829.68	5655320	1830.03	5430730	1833.32	5443250	1834.27	5744090	1834.19	5366640
		1830.68	5703150	1831.03	5443980	1834.33	5449650	1835.28	5722020	1835.2	5385860
		1831.68	5696810	1832.03	5433590	1835.33	5460030	1836.28	5791520	1836.2	5379200
		1832.69	5669660	1833.04	5416620	1836.34	5428670	1837.29	5757240	1837.21	5362090
		1833.69	5651920	1834.04	5393730	1837.34	5420410	1838.29	5738340	1838.21	5342940
		1834.7	5667180	1835.05	5460870	1838.35	5459470	1839.3	5789740	1839.22	5378740
		1835.7	5684370	1836.05	5430100	1839.35	5422970	1840.3	5750880	1840.23	5353900
		1836.7	5674120	1837.05	5432620	1840.36	5445510	1841.31	5737710	1841.23	5409580
		1837.71	5655770	1838.06	5409850	1841.37	5447950	1842.31	5727650	1842.24	5386220
		1838.71	5718370	1839.06	5398250	1842.37	5430580	1843.32	5772530	1843.24	5376740
		1839.72	5701180	1840.06	5435390	1843.38	5448870	1844.32	5750360	1844.25	5366690
		1840.72	5666690	1841.07	5408510	1844.38	5442510	1845.33	5748630	1845.26	5349500
		1841.72	5682890	1842.07	5412260	1845.39	5439520	1846.33	5777520	1846.26	5344240
		1842.73	5699740	1843.08	5420610	1846.39	5466030	1847.34	5767850	1847.27	5384410
		1843.73	5697800	1844.08	5467350	1847.4	5461260	1848.34	5726800	1848.27	5359700
		1844.73	5698680	1845.08	5429650	1848.41	5433750	1849.35	5744500	1849.28	5405270
		1845.74	5676280	1846.09	5437600	1849.41	5460540	1850.35	5769250	1850.29	5388330
		1846.74	5708900	1847.09	5428900	1850.42	5448190	1851.35	5743170	1851.29	5360870
		1847.74	5695070	1848.09	5427550	1851.42	5433760	1852.36	5797640	1852.3	5412310
		1848.74	5695660	1849.1	5437310	1852.43	5451110	1853.36	5757840	1853.31	5355930
		1849.75	5696140	1850.1	5411710	1853.43	5463410	1854.37	5728290	1854.31	5361940
		1850.75	5705560	1851.11	5406920	1854.44	5421810	1855.37	5731280	1855.32	5386920
		1851.76	5691650	1852.11	5399440	1855.45	5446360	1856.38	5777370	1856.32	5359310
		1852.76	5693180	1853.11	5437730	1856.45	5453350	1857.38	5760760	1857.33	5355480
		1853.76	5667510	1854.12	5438000	1857.46	5440770	1858.39	5793740	1858.33	5389440
		1854.77	5656320	1855.12	5411430	1858.46	5443310	1859.39	5774790	1859.34	5382510
		1855.77	5695140	1856.12	5406050	1859.47	5456580	1860.4	5750360	1860.34	5366420
		1856.77	5723510	1857.13	5418400	1860.47	5450930	1861.4	5755270	1861.35	5388080
		1857.78	5687530	1858.13	5401050	1861.48	5431230	1862.41	5769320	1862.36	5352020
		1858.78	5695270	1859.13	5442100	1862.48	5425680	1863.41	5758810	1863.36	5383570
		1859.78	5670690	1860.14	5410590	1863.49	5463740	1864.42	5733440	1864.37	5373740
		1860.79	5684560	1861.14	5402530	1864.49	5438990	1865.42	5779670	1865.37	5372050
		1861.79	5697990	1862.15	5403090	1865.5	5451230	1866.43	5775180	1866.38	5389310
		1862.79	5705250	1863.15	5440110	1866.5	5462080	1867.43	5756250	1867.39	5377490
		1863.8	5699720	1864.15	5428270	1867.51	5434460	1868.44	5752740	1868.39	5370050
		1864.8	5685310	1865.16	5411490	1868.52	5446000	1869.44	5784560	1869.4	5418430
		1865.8	5710010	1866.16	5457750	1869.52	5492850	1870.45	5741950	1870.4	5380950
		1866.81	5706630	1867.17	5454650	1870.53	5449470	1871.45	5777260	1871.41	5380300
		1867.81	5710490	1868.17	5420120	1871.53	5429970	1872.46	5773660	1872.41	5390590
		1868.81	5706350	1869.17	5411130	1872.54	5422510	1873.46	5756300	1873.42	5376190
		1869.82	5687110	1870.18	5429920	1873.54	5493300	1874.47	5737670	1874.43	5350940
		1870.82	5669070	1871.18	5456850	1874.55	5457280	1875.48	5773750	1875.43	5394380
		1871.82	5705200	1872.19	5419510	1875.55	5429880	1876.48	5739410	1876.44	5358300
		1872.83	5707890	1873.19	5428920	1876.56	5426990	1877.49	5765480	1877.44	5373970
		1873.83	5696150	1874.19	5409440	1877.56	5459930	1878.49	5795150	1878.45	5375600
		1874.83	5700570	1875.2	5457390	1878.57	5441960	1879.5	5752470	1879.45	5360170
		1875.84	5695890	1876.2	5444330	1879.57	5422850	1880.5	5774490	1880.46	5352310
		1876.84	5734530	1877.2	5417960	1880.58	5468930	1881.51	5814050	1881.47	5405530
		1877.84	5721790	1878.21	5419100	1881.58	5445580	1882.51	5789060	1882.47	5353600
		1878.84	5715350	1879.21	5456400	1882.59	5481000	1883.52	5760180	1883.48	5377730
		1879.85	5688890	1880.22	5441440	1883.6	5467980	1884.52	5772880	1884.48	5394120
		1880.85	5695340	1881.22	5436090	1884.6	5459960	1885.53	5786790	1885.49	5393480
		1881.85	5717940	1882.22	5417540	1885.6	5431110	1886.53	5749290	1886.49	5353720
		1882.86	5714080	1883.23	5420220	1886.61	5483350	1887.54	5760050	1887.5	5416740
		1883.86	5702380	1884.23	5459920	1887.61	5467510	1888.54	5784500	1888.51	5361330
		1884.86	5694420	1885.24	5464170	1888.62	5453460	1889.55	5756650	1889.51	5382620
		1885.87	5710100	1886.24	5449250	1889.62	5446090	1890.55	5765230	1890.52	5397920
		1886.87	5742560	1887.24	5421770	1890.63	5456510	1891.56	5783840	1891.52	5355490
		1887.87	5717140	1888.25	5427380	1891.63	5470820	1892.56	5781700	1892.53	5358240
		1888.88	5719550	1889.25	5474450	1892.64	5444800	1893.57	5744080	1893.54	5391890
		1889.88	5705240	1890.26	5440470	1893.64	5487310	1894.57	5794520	1894.54	5368050
		1890.88	5743600	1891.26	5411710	1894.65	5465680	1895.57	5813910	1895.55	5421750
		1891.89	5737340	1892.27	5441630	1895.66	5427870	1896.58	5793360	1896.55	5375720
		1892.89	5716240	1893.27	5467070	1896.66	5484670	1897.58	5766380	1897.56	5370970
		1893.89	5693330	1894.27	5451510	1897.67	5470130	1898.59	5749760	1898.57	5416950
		1894.89	5711910	1895.28	5420830	1898.67	5471970	1899.59	5786430	1899.57	5357780
		1895.9	5713600	1896.28	5422030	1899.68	5442760	1900.6	5789910	1900.58	5413090
		1896.9	5746350	1897.28	5460890	1900.68	5493070	1901.6	5765630	1901.58	5390560
		1897.9	5712000	1898.29	5465630	1901.69	5457600	1902.61	5752350	1902.59	5369140
		1898.91	5705280	1899.29	5432400	1902.69	5446110	1903.61	5824790	1903.6	5397940
		1899.91	5710760	1900.3	5426140	1903.7	5431530	1904.61	5797720	1904.6	5383070
		1900.92	5720050	1901.3	5449220	1904.71	5475380	1905.62	5768820	1905.61	5358090
		1901.92	5728180	1902.3	5446520	1905.71	5432250	1906.62	5790990	1906.61	5377160
		1902.92	5722060	1903.31	5438950	1906.71	5426870	1907.63	5778740	1907.62	5396950
		1903.93	5699660	1904.31	5429130	1907.72	5472190	1908.63	5767200	1908.62	5382170
		1904.93	5681580	1905.31	5427770	1908.73	5454970	1909.64	5754930	1909.63	5400170
		1905.93	5729590	1906.32	5470140	1909.73	5429510	1910.64	5781590	1910.64	5373670
		1906.94	5718910	1907.32	5449170	1910.74	5471910	1911.65	5769990	1911.64	5421500
		1907.94	5694980	1908.33	5450490	1911.74	5473850	1912.65	5790850	1912.65	5402940
		1908.94	5689170	1909.33	5416360	1912.75	5429250	1913.66	5798810	1913.65	5376400
		1909.95	5708020	1910.34	5415940	1913.76	5443870	1914.66	5793990	1914.66	5403370
		1910.95	5750970	1911.34	5450100	1914.76	5440790	1915.67	5778090	1915.67	5367800
		1911.95	5713780	1912.34	5452390	1915.77	5466270	1916.67	5789400	1916.67	5392940
		1912.96	5705070	1913.35	5428810	1916.77	5472890	1917.68	5796470	1917.68	5407470
		1913.96	5736720	1914.35	5472370	1917.78	5477210	1918.68	5750360	1918.68	5378490
		1914.96	5750720	1915.35	5458820	1918.78	5450590	1919.68	5792800	1919.69	5420950
		1915.97	5753090	1916.36	5412800	1919.79	5489760	1920.69	5782930	1920.7	5405160
		1916.97	5735910	1917.36	5420530	1920.79	5477720	1921.69	5773520	1921.7	5376790
		1917.97	5715800	1918.36	5414110	1921.8	5474300	1922.7	5796750	1922.71	5372070
		1918.98	5714140	1919.37	5465090	1922.81	5433220	1923.71	5802410	1923.71	5402560
		1919.98	5752100	1920.37	5442160	1923.81	5473930	1924.71	5769230	1924.72	5363620
		1920.98	5742370	1921.38	5436070	1924.81	5460450	1925.72	5801230	1925.73	5405870
		1921.99	5720560	1922.38	5451550	1925.82	5450700	1926.72	5794200	1926.73	5398620
		1922.99	5716750	1923.38	5448430	1926.83	5477000	1927.73	5764440	1927.74	5421230
		1923.99	5687500	1924.39	5440790	1927.83	5469980	1928.73	5796120	1928.74	5409940
		1925	5759270	1925.39	5451240	1928.84	5451970	1929.74	5788070	1929.75	5400500
		1926	5732700	1926.39	5475580	1929.84	5464310	1930.74	5776920	1930.75	5422480
		1927	5721820	1927.4	5464880	1930.85	5466030	1931.75	5762430	1931.76	5403420
		1928.01	5700070	1928.4	5453910	1931.85	5447200	1932.75	5805780	1932.77	5382480
		1929.01	5749440	1929.41	5432350	1932.86	5436010	1933.76	5778840	1933.77	5405390
		1930.02	5753780	1930.41	5434110	1933.86	5446000	1934.76	5761990	1934.78	5376460
		1931.02	5735140	1931.41	5455330	1934.87	5480950	1935.77	5809560	1935.78	5365310
		1932.02	5717020	1932.42	5427800	1935.87	5471730	1936.77	5790950	1936.79	5405870
		1933.03	5751370	1933.42	5435650	1936.88	5441160	1937.78	5767620	1937.8	5374010
		1934.03	5739990	1934.42	5452350	1937.88	5480710	1938.78	5800960	1938.8	5373350
		1935.04	5714270	1935.43	5464780	1938.89	5453460	1939.79	5778920	1939.8	5398720
		1936.04	5700400	1936.43	5445910	1939.9	5505200	1940.79	5764850	1940.81	5390550
		1937.04	5690150	1937.43	5435300	1940.9	5459420	1941.8	5797030	1941.82	5390750
		1938.05	5740530	1938.44	5441560	1941.9	5438130	1942.8	5791030	1942.82	5409900
		1939.05	5742120	1939.44	5485600	1942.91	5434290	1943.81	5797480	1943.83	5387170
		1940.05	5699560	1940.45	5452560	1943.92	5482260	1944.82	5794300	1944.84	5432730
		1941.06	5720130	1941.45	5444070	1944.92	5456860	1945.82	5784530	1945.84	5387820
		1942.06	5707240	1942.45	5421370	1945.93	5496390	1946.83	5773580	1946.85	5369290
		1943.06	5732220	1943.46	5487280	1946.93	5483190	1947.83	5812840	1947.85	5386970
		1944.07	5712160	1944.46	5457360	1947.94	5472940	1948.84	5776240	1948.86	5405230
		1945.07	5721270	1945.46	5442410	1948.95	5468200	1949.84	5802830	1949.87	5394210
		1946.07	5690310	1946.47	5422370	1949.95	5477640	1950.85	5812920	1950.87	5411750
		1947.08	5754060	1947.47	5455310	1950.96	5457380	1951.85	5785770	1951.88	5373040
		1948.08	5732100	1948.47	5472510	1951.96	5441410	1952.86	5838000	1952.88	5373480
		1949.08	5697720	1949.48	5444780	1952.97	5484020	1953.86	5781100	1953.89	5402870
		1950.09	5693330	1950.48	5423710	1953.97	5468750	1954.87	5790100	1954.89	5383370
		1951.09	5765590	1951.48	5423360	1954.98	5446000	1955.87	5794640	1955.9	5409740
		1952.09	5725570	1952.49	5461950	1955.98	5482200	1956.88	5809310	1956.91	5386020
		1953.1	5744450	1953.49	5464170	1956.99	5459580	1957.88	5768850	1957.91	5422610
		1954.1	5712800	1954.5	5437300	1958	5501320	1958.89	5814250	1958.92	5400050
		1955.11	5749230	1955.5	5478810	1959	5486180	1959.89	5790620	1959.92	5389790
		1956.11	5762960	1956.51	5465660	1960.01	5454180	1960.9	5834790	1960.93	5383090
		1957.11	5746030	1957.51	5434900	1961.02	5475710	1961.9	5810690	1961.94	5383280
		1958.12	5702880	1958.51	5442010	1962.02	5471680	1962.91	5792850	1962.94	5391680
		1959.12	5753940	1959.52	5423690	1963.03	5459620	1963.91	5840710	1963.95	5411590
		1960.12	5728160	1960.52	5456380	1964.03	5476860	1964.92	5814300	1964.95	5386100
		1961.13	5746100	1961.52	5458700	1965.04	5484950	1965.92	5791050	1965.96	5371660
		1962.13	5725840	1962.53	5462100	1966.04	5464630	1966.93	5840360	1966.96	5415610
		1963.13	5732470	1963.53	5425050	1967.05	5444580	1967.93	5820690	1967.97	5371750
		1964.14	5731490	1964.54	5462600	1968.06	5485040	1968.94	5792800	1968.98	5403120
		1965.14	5737900	1965.54	5467290	1969.06	5477630	1969.94	5810640	1969.98	5416050
		1966.15	5726380	1966.55	5464370	1970.07	5502490	1970.95	5809660	1970.99	5383370
		1967.15	5718520	1967.55	5442980	1971.07	5481670	1971.96	5800190	1971.99	5412820
		1968.15	5724250	1968.55	5487990	1972.08	5473210	1972.96	5840180	1973	5383900
		1969.16	5745310	1969.56	5460870	1973.09	5474240	1973.96	5819960	1974.01	5373800
		1970.16	5728890	1970.56	5462610	1974.09	5482350	1974.96	5822820	1975.01	5424460
		1971.17	5714610	1971.57	5463160	1975.1	5453920	1975.97	5779320	1976.02	5405680
		1972.17	5762050	1972.57	5464530	1976.1	5477740	1976.97	5781220	1977.02	5400590
		1973.17	5728370	1973.57	5452010	1977.11	5478210	1977.97	5821040	1978.03	5413570
		1974.18	5748430	1974.58	5430960	1978.12	5462950	1978.98	5805950	1979.04	5393790
		1975.18	5722050	1975.58	5477890	1979.12	5450720	1979.98	5784190	1980.04	5403500
		1976.18	5749050	1976.58	5486580	1980.13	5493160	1980.99	5821060	1981.05	5394360
		1977.19	5746200	1977.59	5458040	1981.13	5465830	1982	5808540	1982.05	5394520
		1978.19	5740800	1978.59	5454480	1982.14	5484100	1983	5802170	1983.06	5418050
		1979.19	5711840	1979.6	5476970	1983.14	5483190	1984.01	5811860	1984.07	5378290
		1980.2	5722830	1980.6	5468790	1984.15	5471210	1985.01	5781010	1985.07	5431430
		1981.2	5738890	1981.6	5469340	1985.16	5486650	1986.02	5811990	1986.08	5422010
		1982.21	5759200	1982.61	5443470	1986.16	5471120	1987.02	5824250	1987.08	5389530
		1983.21	5749750	1983.61	5482180	1987.17	5456260	1988.03	5809500	1988.09	5447440
		1984.21	5723570	1984.62	5469590	1988.17	5454350	1989.03	5804860	1989.1	5413780
		1985.22	5735340	1985.62	5447520	1989.18	5469460	1990.04	5786400	1990.1	5377890
		1986.22	5726420	1986.62	5445560	1990.18	5463650	1991.04	5793970	1991.11	5415610
		1987.22	5719520	1987.63	5460380	1991.19	5507340	1992.05	5805000	1992.11	5392190
		1988.23	5721890	1988.63	5471770	1992.19	5494960	1993.05	5826150	1993.12	5382270
		1989.23	5754410	1989.63	5469830	1993.2	5495700	1994.06	5795500	1994.12	5419940
		1990.24	5712250	1990.64	5447600	1994.2	5462340	1995.06	5796590	1995.13	5391630
		1991.24	5734730	1991.64	5468000	1995.21	5480810	1996.07	5839770	1996.13	5382450
		1992.24	5728760	1992.65	5473000	1996.21	5496300	1997.07	5783880	1997.14	5405670
		1993.25	5721240	1993.65	5471590	1997.22	5450940	1998.08	5802080	1998.15	5402760
		1994.25	5780380	1994.65	5439520	1998.22	5466710	1999.08	5862110	1999.15	5397660
		1995.26	5751940	1995.66	5434580	1999.23	5474990	2000.09	5830330	2000.16	5415680
		1996.26	5750980	1996.66	5473510	2000.23	5483510	2001.09	5796420	2001.16	5403270
		1997.26	5730580	1997.67	5459420	2001.24	5485980	2002.1	5818030	2002.17	5414460
		1998.27	5757150	1998.67	5449510	2002.24	5461140	2003.1	5793890	2003.18	5392110
		1999.27	5726130	1999.67	5466970	2003.25	5471070	2004.11	5836050	2004.18	5446420
		2000.27	5754560	2000.68	5468760	2004.26	5474480	2005.12	5822050	2005.19	5419610
		2001.28	5748420	2001.68	5451410	2005.26	5512370	2006.12	5808060	2006.19	5378480
		2002.28	5749190	2002.69	5453900	2006.27	5491960	2007.13	5826300	2007.2	5399600
[truncated: 18,298 more rows]

## Sheet: Figure 3e
Figure 3e
		Benzene		Toluene		Ethylbenzene		Xylene		Styrene
		Conc. (ppm)	S (Ra/Rg–1)	Conc. (ppm)	S (Ra/Rg–1)	Conc. (ppm)	S (Ra/Rg–1)	Conc. (ppm)	S (Ra/Rg–1)	Conc. (ppm)	S (Ra/Rg–1)
		0.1	0.6993	0.1	0.9493	0.1	0.4581	0.1	0.6714	0.1	0.3897
		0.25	1.8996	0.25	1.7976	0.25	0.7374	0.25	1.0137	0.25	0.7032
		0.5	4.1634	0.5	3.4156	0.5	1.613	0.5	1.8624	0.5	1.2268
		1	8.3709	1	7.2883	1	3.7662	1	3.7675	1	2.497
		2.5	22.1797	2.5	23.6278	2.5	11.5183	2.5	11.2962	2.5	8.7726
		5	45.2655	5	67.6468	5	32.7405	5	29.1839	5	35.398

## Sheet: Figure 4a
Figure 4a
		(i)	Cycle number (#)	S (Ra/Rg–1)		(ii)	Cycle number (#)	S (Ra/Rg–1)		(iii)	Cycle number (#)	S (Ra/Rg–1)		(iv)	Cycle number (#)	S (Ra/Rg–1)		(v)	Cycle number (#)	S (Ra/Rg–1)
		(B)	1	67.7194		(T)	1	186.122		(E)	1	106.076		(X)	1	135.908		(S)	1	194.179
		(B+A)	2	80.2629		(T+A)	2	194.106		(E+A)	2	129.85		(X+A)	2	144.072		(S+A)	2	240.975
			3	108.818			3	224.549			3	149.854			3	162.544			3	238.75
			4	125.003			4	275.364			4	177.43			4	188.582			4	270.797
			5	107.961			5	251.964			5	146.321			5	154.871			5	228.037
			6	97.6303			6	221.153			6	125.436			6	136.496			6	204.832

## Sheet: Figure 4b
Figure 4b
		(i)	Cycle number (#)	S (Ra/Rg–1)		(ii)	Cycle number (#)	S (Ra/Rg–1)		(iii)	Cycle number (#)	S (Ra/Rg–1)		(iv)	Cycle number (#)	S (Ra/Rg–1)		(v)	Cycle number (#)	S (Ra/Rg–1)
		(B)	1	33.0205		(T)	1	76.4456		(E)	1	52.4931		(X)	1	37.5816		(S)	1	58.5576
		(B+A)	2	35.6223		(T+A)	2	78.6334		(E+A)	2	56.0253		(X+A)	2	39.6451		(S+A)	2	60.8043
			3	36.7701			3	78.9771			3	56.377			3	38.6048			3	58.308
			4	37.2035			4	80.6405			4	57.2248			4	39.3283			4	57.957
			5	36.2061			5	77.112			5	55.3068			5	35.9903			5	55.0226
			6	32.7239			6	74.172			6	55.5575			6	36.3376			6	53.8708

## Sheet: Figure 5
Figure 5
		0.4CeO2/Rh–SnO2 film				0.7CeO2/Rh–SnO2 film				0.1CeO2/Rh–SnO2 film				0.05CeO2/Rh–SnO2 film
		Response (SVAH)	Selectivity (SVAH/SA)			Response (SVAH)	Selectivity (SVAH/SA)			Response (SVAH)	Selectivity (SVAH/SA)			Response (SVAH)	Selectivity (SVAH/SA)
		45.2655	44.742	(Benzene)		39.7136	23.2189	(Benzene)		50.1712	14.6777	(Benzene)		51.1576	6.9216	(Benzene)
		61.1661	60.4587	(Toluene)		66.787	39.0476	(Toluene)		157.763	46.1538	(Toluene)		158.16	21.399	(Toluene)
		32.7405	32.3619	(Ethylbenzene)		38.5282	22.5258	(Ethylbenzene)		114.041	33.363	(Ethylbenzene)		118.469	16.0288	(Ethylbenzene)
		29.1839	28.8464	(Xylene)		34.3631	20.0907	(Xylene)		265.451	77.658	(Xylene)		281.497	38.0866	(Xylene)
		35.398	34.9886	(Styrene)		63.3569	37.0422	(Styrene)		287.262	84.039	(Styrene)		308.828	41.7845	(Styrene)

## Sheet: Figure 6
Figure 6
		Temp. (°C)	Conversion (%)	Conversion (%)	Conversion (%)	Conversion (%)	Conversion (%)	Conversion (%)	Conversion (%)
		100	0	0	0	0	0	100	100
		125	3.7	6.42	0.03	8.34	4.12	100	100
		150	3.5	16.84	4.46	29.6	3.67	100	100
		175	6.05	26.6	14.09	36.02	4	100	100
		200	5.85	36.16	22.63	43.83	5.1	100	100
		225	4.62	39.12	36.22	61.86	4.24	100	100
		250	4.62	49.63	47.21	79.13	20.25	100	100
		275	12.4	60.69	56.3	92.05	30.19	100	100
		300	12.36	72.16	63.19	96.54	46.05	100	100
		325	17.64	79.07	68.53	98.25	60.48	100	100
		350	24.08	84.42	68.53	99.5	73.74	100	100
		375	30.46	87.58	74.22	100	82.34	100	100
		400	40.69	92.89	79.54	100	91.93	100	100
		425	49.34	95.4	85.3	100	95.87	100	100
		450	61.65	96.84	91.01	100	98.18	100	100
		475	67.57	99.39	93.13	100	98.78	100	100
			(Benzene)	(Toluene)	(Ethylbenzene)	(Xylene)	(Styrene)	(Ethanol)	(HCHO)

## Sheet: Figure 7a
Figure 7a
			Temp. (°C)	Normalized response (%)	Normalized response (%)	Normalized response (%)	Normalized response (%)	Normalized response (%)	Normalized response (%)	Normalized response (%)	Normalized response (%)	Normalized response (%)	Normalized response (%)	Normalized response (%)
		SnO2	250	0.0664853	0.141582	0.181867	0.269569	0.433609	0.286859	0.319735	0.412106	0.127134	0.0655297	0.0192561
			275	0.110417	0.230353	0.244425	0.442706	0.576881	0.154853	0.237454	0.21575	0.233561	0.0775495	0.0122716
			300	0.403703	0.685116	0.657083	0.816221	1	0.25482	0.412678	0.332061	0.209091	0.196096	0.0430331
			325	0.371106	0.430068	0.426021	0.415187	0.456496	0.1622	0.265107	0.196045	0.169525	0.122548	0.0336663
			350	0.222047	0.209291	0.221917	0.217442	0.20425	0.0923333	0.154419	0.102009	0.104285	0.0545223	0.0296272
		Pt–SnO2	250	0.207229	0.311511	0.335993	0.447695	1	0.362436	0.301701	0.56186	0.00857404	0.166328	0.106963
			275	0.163242	0.278204	0.229247	0.411166	0.489182	0.0903413	0.093826	0.116261	0.126447	0.0612868	0.0336648
			300	0.174328	0.206973	0.148669	0.197748	0.18856	0.0588798	0.0700951	0.0720594	0.0656347	0.0376461	0.0203305
			325	0.10683	0.102227	0.075769	0.0834844	0.0800513	0.0346874	0.0464978	0.0384321	0.0336988	0.0153677	0.0155949
			350	0.0522396	0.053781	0.0328601	0.0400965	0.0359934	0.0201876	0.0283388	0.0193373	0.015493	0.00554501	0.0138379
		Au–SnO2	250	0.111966	0.273778	0.242571	0.469198	0.659495	0.338949	0.512405	0.545301	0.0379915	0.066609	0.00418499
			275	0.248896	0.530117	0.483314	0.87524	0.964839	0.266715	0.334868	0.321759	0.0357504	0.0737179	0.00347544
			300	0.355874	0.667129	0.607474	0.887222	1	0.178334	0.217338	0.2277	0.0356058	0.0880721	0.00243923
			325	0.411845	0.548166	0.485456	0.495387	0.539081	0.152997	0.170695	0.187339	0.025699	0.0907952	0.0112108
			350	0.242368	0.248585	0.24007	0.230206	0.227505	0.0987903	0.115268	0.120323	0.015353	0.0469425	0.016258
		In2O3	250	0.111855	0.500352	0.37749	0.697017	0.872739	0.769542	0.810144	0.825841	0.0544677	0.118307	0.038632
			275	0.16438	0.538085	0.483712	0.84397	1	0.737039	0.877523	0.615098	0.0535969	0.123482	0.0305327
			300	0.210129	0.507742	0.46868	0.720215	0.888525	0.549198	0.696224	0.481122	0.0449618	0.117219	0.0295559
			325	0.286946	0.523572	0.463835	0.638447	0.740187	0.421234	0.574272	0.360861	0.0350485	0.125	0.0189057
			350	0.294873	0.455602	0.436132	0.536087	0.566039	0.310005	0.418432	0.26904	0.0261956	0.0743391	0.0123638
			375	0.266282	0.350401	0.331796	0.380331	0.394313	0.209755	0.28286	0.194103	0.0156683	0.0850563	0.00844534
			400	0.205993	0.244865	0.234834	0.261175	0.263006	0.130509	0.177201	0.124252	0.00851232	0.0577387	0.00646937
		Rh–In2O3	250	0.0178755	0.0989466	0.169987	0.334175	0.474646	0.243318	0.169212	0.248762	0.00602476	0.00690854	0.00325263
			275	0.0263737	0.164591	0.316692	0.536831	0.764502	0.170138	0.165047	0.217923	0.00499893	0.0076048	0.00288378
			300	0.060108	0.334547	0.486386	0.884728	1	0.177081	0.221465	0.242705	0.00668121	0.0133455	0.00391015
			325	0.054812	0.240395	0.284058	0.453679	0.458728	0.107081	0.145988	0.144773	0.00397956	0.011162	0.00248776
			350	0.0453444	0.133955	0.1359	0.183621	0.17815	0.0605301	0.0858013	0.0786902	0.00270568	0.00648266	0.00160668
			375	0.0320232	0.0674685	0.0685062	0.0767699	0.0749681	0.0289823	0.0421857	0.0377542	0.00101345	0.00389885	0.000913642
			400	0.0196613	0.0328131	0.0332123	0.0340923	0.0333232	0.0141534	0.0208061	0.0180124	0.000584881	0.00212376	0.000504978
		Au–In2O3	250	0.0328325	0.159424	0.156669	0.459184	0.46437	0.360279	0.338585	0.36059	0.0204629	0.0180181	0.00986587
			275	0.051289	0.237029	0.314713	0.678219	0.784881	0.304815	0.356769	0.373075	0.0289687	0.0175278	0.0164951
			300	0.0966003	0.388214	0.534116	0.997314	0.989758	0.277288	0.405125	0.365046	0.0465415	0.0221315	0.0229008
			325	0.141601	0.467345	0.598481	1	0.985646	0.346049	0.50211	0.362236	0.03666	0.0311744	0.0219513
			350	0.191601	0.483088	0.524445	0.783008	0.756735	0.389529	0.475146	0.37569	0.0332466	0.0264251	0.0180753
			375	0.214299	0.411776	0.442114	0.529359	0.559506	0.27128	0.345304	0.304097	0.0149773	0.0230221	0.0132203
			400	0.157764	0.266597	0.276238	0.313329	0.295836	0.165599	0.21498	0.190557	0.00808988	0.0146637	0.00622378
		WO3	250	0.0431973	0.352764	0.109325	0.24957	0.360751	0.0295527	0.0125313	0.25992	0.0148243	0.0114221	0.0226909
			275	0.0487357	0.318899	0.37658	0.629126	0.752218	0.0285623	0.0212928	0.227669	0.0298114	0.0122759	0.0581852
			300	0.0709091	0.404327	0.559127	0.978838	1	0.0376551	0.0226619	0.271384	0.0603452	0.0158486	0.0764333
			325	0.0724831	0.373464	0.536912	0.708071	0.80456	0.0442591	0.0245827	0.241654	0.101862	0.0147251	0.0413642
			350	0.0353662	0.171486	0.295952	0.292485	0.422475	0.0327655	0.0092581	0.129664	0.125175	0.00818771	0.0337294
		ZnO	325	0.0951242	0.672369	0.370964	1	0.39103	0.332665	0.39395	0.457502	0.174812	0.043003	0.0583167
			350	0.0985482	0.367842	0.223854	0.528277	0.28398	0.204349	0.242756	0.234943	0.122061	0.0359502	0.0489913
			375	0.0780473	0.210662	0.121071	0.242871	0.196605	0.0978854	0.122604	0.104066	0.0537359	0.022149	0.0213659
			400	0.0642435	0.101458	0.0766398	0.108654	0.106289	0.0398016	0.0701934	0.058721	0.0154749	0.0105767	0.00817631
				(Benzene)	(Toluene)	(Ethylbenzene)	(Xylene)	(Styrene)	(Ethanol)	(HCHO)	(Acetone)	(Ammonia)	(CO)	(Methane)

[truncated: 3 more sheets: Figure 7b, Figure 8, Figure 9]
